# Supplementary material for: An optimized library for reference-based deconvolution of whole-blood biospecimens assayed using the Illumina HumanMethylationEPIC BeadArray
Source: Genome Biol. 2018 May 29;19:64. doi: 10.1186/s13059-018-1448-7 (PMC5975716; doi:10.1186/s13059-018-1448-7)
Supplement: Supplementary file 2 — Gene Ontology enrichment of the probes contained in the L-DMR IDOL library. (CSV 28 kb) [file 13059_2018_1448_MOESM2_ESM.csv]

Additional file 2 Gene Ontology enrichment of the probes contained in the L-DMR IDOL library
	Term	Ont	N	DE	P.DE	FDR
GO:0001775	cell activation	BP	1313	47	5.43E-15	1.16E-11
GO:0002682	regulation of immune system process	BP	1414	45	7.33E-13	6.54E-10
GO:0006955	immune response	BP	1905	53	2.38E-12	1.71E-09
GO:0045321	leukocyte activation	BP	1161	40	2.60E-12	1.81E-09
GO:0042110	T cell activation	BP	461	24	6.84E-12	4.09E-09
GO:0007155	cell adhesion	BP	1360	42	2.49E-11	1.32E-08
GO:0022610	biological adhesion	BP	1367	42	2.95E-11	1.49E-08
GO:0009611	response to wounding	BP	654	27	3.75E-11	1.86E-08
GO:0030155	regulation of cell adhesion	BP	669	28	1.54E-10	6.88E-08
GO:0045595	regulation of cell differentiation	BP	1698	46	1.90E-10	8.29E-08
GO:0046649	lymphocyte activation	BP	631	26	2.71E-10	1.14E-07
GO:0098609	cell-cell adhesion	BP	805	30	3.72E-10	1.45E-07
GO:0043005	neuron projection	CC	1107	36	4.16E-10	1.60E-07
GO:0080134	regulation of response to stress	BP	1383	41	4.60E-10	1.74E-07
GO:0097458	neuron part	CC	1408	40	2.19E-09	7.06E-07
GO:0019900	kinase binding	MF	649	26	4.68E-09	1.39E-06
GO:0042060	wound healing	BP	546	22	6.52E-09	1.84E-06
GO:0032940	secretion by cell	BP	1419	38	7.22E-09	2.01E-06
GO:0045202	synapse	CC	836	28	9.45E-09	2.54E-06
GO:0009888	tissue development	BP	1928	46	1.05E-08	2.77E-06
GO:0019901	protein kinase binding	MF	567	23	2.01E-08	5.02E-06
GO:0048534	hematopoietic or lymphoid organ development	BP	871	28	2.07E-08	5.13E-06
GO:0120025	plasma membrane bounded cell projection	CC	1844	46	2.11E-08	5.17E-06
GO:0002520	immune system development	BP	915	29	2.73E-08	6.48E-06
GO:0048468	cell development	BP	1966	47	3.61E-08	8.30E-06
GO:0002252	immune effector process	BP	1106	32	4.05E-08	9.06E-06
GO:0050776	regulation of immune response	BP	919	28	4.07E-08	9.06E-06
GO:0046903	secretion	BP	1550	39	4.47E-08	9.77E-06
GO:0002684	positive regulation of immune system process	BP	963	29	5.09E-08	1.06E-05
GO:0009306	protein secretion	BP	514	21	4.98E-08	1.06E-05
GO:0009967	positive regulation of signal transduction	BP	1509	39	5.39E-08	1.11E-05
GO:0042995	cell projection	CC	1917	46	6.03E-08	1.23E-05
GO:0007167	enzyme linked receptor protein signaling pathway	BP	996	30	6.17E-08	1.25E-05
GO:0051098	regulation of binding	BP	339	17	7.88E-08	1.58E-05
GO:2000026	regulation of multicellular organismal development	BP	1888	44	7.97E-08	1.59E-05
GO:0032101	regulation of response to external stimulus	BP	720	25	1.01E-07	1.90E-05
GO:1902531	regulation of intracellular signal transduction	BP	1814	44	9.99E-08	1.90E-05
GO:0030097	hemopoiesis	BP	830	26	1.02E-07	1.90E-05
GO:0002683	negative regulation of immune system process	BP	407	18	1.33E-07	2.38E-05
GO:0002790	peptide secretion	BP	546	21	1.34E-07	2.38E-05
GO:0002764	immune response-regulating signaling pathway	BP	508	19	1.81E-07	3.12E-05
GO:0010647	positive regulation of cell communication	BP	1645	40	2.26E-07	3.84E-05
GO:0045785	positive regulation of cell adhesion	BP	387	17	2.43E-07	4.04E-05
GO:0023056	positive regulation of signaling	BP	1651	40	2.48E-07	4.10E-05
GO:0046578	regulation of Ras protein signal transduction	BP	208	13	2.65E-07	4.34E-05
GO:0050865	regulation of cell activation	BP	508	20	2.92E-07	4.75E-05
GO:0002757	immune response-activating signal transduction	BP	476	18	3.25E-07	5.21E-05
GO:0048585	negative regulation of response to stimulus	BP	1488	38	3.33E-07	5.30E-05
GO:0098590	plasma membrane region	CC	985	29	3.59E-07	5.68E-05
GO:0006468	protein phosphorylation	BP	1915	44	3.83E-07	5.98E-05
GO:0045935	positive regulation of nucleobase-containing compound metabolic process	BP	1749	41	4.76E-07	7.26E-05
GO:0009719	response to endogenous stimulus	BP	1488	35	5.10E-07	7.73E-05
GO:0002768	immune response-regulating cell surface receptor signaling pathway	BP	360	15	6.63E-07	9.85E-05
GO:0002274	myeloid leukocyte activation	BP	619	21	7.05E-07	0.000102662
GO:0006952	defense response	BP	1539	37	7.43E-07	0.000107468
GO:0022407	regulation of cell-cell adhesion	BP	419	17	7.89E-07	0.000113386
GO:0051049	regulation of transport	BP	1858	42	8.03E-07	0.000114666
GO:0042802	identical protein binding	MF	1604	38	8.09E-07	0.000114803
GO:0007599	hemostasis	BP	350	15	8.66E-07	0.000122144
GO:0050866	negative regulation of cell activation	BP	173	11	8.80E-07	0.000123297
GO:0045893	positive regulation of transcription, DNA-templated	BP	1414	35	9.04E-07	0.000124623
GO:1902680	positive regulation of RNA biosynthetic process	BP	1415	35	9.06E-07	0.000124623
GO:1903508	positive regulation of nucleic acid-templated transcription	BP	1414	35	9.04E-07	0.000124623
GO:0032270	positive regulation of cellular protein metabolic process	BP	1522	36	9.19E-07	0.000124879
GO:0046983	protein dimerization activity	MF	1234	32	9.15E-07	0.000124879
GO:0008134	transcription factor binding	MF	529	19	1.08E-06	0.000144958
GO:0002429	immune response-activating cell surface receptor signaling pathway	BP	328	14	1.14E-06	0.00014984
GO:0006082	organic acid metabolic process	BP	1145	30	1.27E-06	0.000165696
GO:0042127	regulation of cell proliferation	BP	1618	38	1.30E-06	0.000166467
GO:0051247	positive regulation of protein metabolic process	BP	1609	37	1.30E-06	0.000166467
GO:0001501	skeletal system development	BP	487	17	1.29E-06	0.000166467
GO:0051056	regulation of small GTPase mediated signal transduction	BP	308	15	1.35E-06	0.000171199
GO:0051254	positive regulation of RNA metabolic process	BP	1485	36	1.38E-06	0.00017395
GO:0042098	T cell proliferation	BP	180	11	1.48E-06	0.000185022
GO:0010648	negative regulation of cell communication	BP	1298	33	1.59E-06	0.000196675
GO:0031252	cell leading edge	CC	368	16	1.74E-06	0.000213799
GO:0031399	regulation of protein modification process	BP	1755	40	1.76E-06	0.0002151
GO:0023057	negative regulation of signaling	BP	1302	33	1.77E-06	0.000215606
GO:0030168	platelet activation	BP	157	10	1.89E-06	0.000227897
GO:0009891	positive regulation of biosynthetic process	BP	1831	41	1.90E-06	0.000227897
GO:0045944	positive regulation of transcription from RNA polymerase II promoter	BP	1100	29	1.91E-06	0.000228116
GO:0002695	negative regulation of leukocyte activation	BP	154	10	2.30E-06	0.000270353
GO:0032559	adenyl ribonucleotide binding	MF	1502	36	2.40E-06	0.000279515
GO:0050878	regulation of body fluid levels	BP	502	17	2.41E-06	0.000279991
GO:0002253	activation of immune response	BP	547	18	2.69E-06	0.000309559
GO:0042129	regulation of T cell proliferation	BP	154	10	2.83E-06	0.000323822
GO:0010628	positive regulation of gene expression	BP	1822	40	2.85E-06	0.000324178
GO:0030554	adenyl nucleotide binding	MF	1512	36	2.88E-06	0.00032556
GO:0048646	anatomical structure formation involved in morphogenesis	BP	1026	27	2.93E-06	0.000329293
GO:0051241	negative regulation of multicellular organismal process	BP	1102	28	2.97E-06	0.000332319
GO:0043436	oxoacid metabolic process	BP	1129	29	3.04E-06	0.000338911
GO:0016477	cell migration	BP	1327	32	3.23E-06	0.000358207
GO:0051093	negative regulation of developmental process	BP	893	25	3.37E-06	0.000371501
GO:0045596	negative regulation of cell differentiation	BP	656	21	3.43E-06	0.000372725
GO:0005524	ATP binding	MF	1467	35	3.65E-06	0.000394669
GO:0007596	blood coagulation	BP	345	14	3.74E-06	0.000402972
GO:0071495	cellular response to endogenous stimulus	BP	1269	30	4.09E-06	0.000438115
GO:0046982	protein heterodimerization activity	MF	486	17	4.89E-06	0.000516652
GO:0009887	animal organ morphogenesis	BP	989	25	5.14E-06	0.000538572
GO:0009968	negative regulation of signal transduction	BP	1192	30	5.16E-06	0.000538572
GO:0048870	cell motility	BP	1465	34	5.43E-06	0.000560174
GO:0051674	localization of cell	BP	1465	34	5.43E-06	0.000560174
GO:0050817	coagulation	BP	351	14	5.75E-06	0.00059084
GO:0010557	positive regulation of macromolecule biosynthetic process	BP	1662	37	5.96E-06	0.000600971
GO:0032944	regulation of mononuclear cell proliferation	BP	206	11	5.95E-06	0.000600971
GO:0050670	regulation of lymphocyte proliferation	BP	205	11	5.90E-06	0.000600971
GO:0016192	vesicle-mediated transport	BP	1835	40	6.30E-06	0.000629254
GO:0002366	leukocyte activation involved in immune response	BP	680	20	7.10E-06	0.000697276
GO:0002694	regulation of leukocyte activation	BP	470	17	7.49E-06	0.000728665
GO:0002263	cell activation involved in immune response	BP	684	20	7.56E-06	0.000730029
GO:0031328	positive regulation of cellular biosynthetic process	BP	1801	39	7.57E-06	0.000730029
GO:0040011	locomotion	BP	1698	37	8.24E-06	0.000791981
GO:0009607	response to biotic stimulus	BP	877	24	8.33E-06	0.000797124
GO:0006357	regulation of transcription from RNA polymerase II promoter	BP	1960	42	9.04E-06	0.000857704
GO:0051960	regulation of nervous system development	BP	790	22	9.31E-06	0.000879337
GO:0070663	regulation of leukocyte proliferation	BP	216	11	9.80E-06	0.000913534
GO:0042325	regulation of phosphorylation	BP	1497	34	9.97E-06	0.000925509
GO:1901700	response to oxygen-containing compound	BP	1529	32	1.09E-05	0.001003501
GO:0030098	lymphocyte differentiation	BP	327	13	1.12E-05	0.001021314
GO:0000122	negative regulation of transcription from RNA polymerase II promoter	BP	790	23	1.13E-05	0.001021314
GO:0032555	purine ribonucleotide binding	MF	1838	40	1.13E-05	0.001021314
GO:0046651	lymphocyte proliferation	BP	267	12	1.14E-05	0.00102607
GO:0050778	positive regulation of immune response	BP	690	20	1.14E-05	0.001028448
GO:0032943	mononuclear cell proliferation	BP	269	12	1.16E-05	0.001037249
GO:0050863	regulation of T cell activation	BP	316	13	1.16E-05	0.001037249
GO:0001932	regulation of protein phosphorylation	BP	1372	32	1.19E-05	0.001053289
GO:0045597	positive regulation of cell differentiation	BP	899	23	1.23E-05	0.001083577
GO:0032553	ribonucleotide binding	MF	1853	40	1.28E-05	0.001125547
GO:0007265	Ras protein signal transduction	BP	337	14	1.31E-05	0.001146839
GO:0006928	movement of cell or subcellular component	BP	1945	40	1.38E-05	0.001199621
GO:0017076	purine nucleotide binding	MF	1850	40	1.39E-05	0.001201433
GO:0006915	apoptotic process	BP	1884	38	1.53E-05	0.001309704
GO:0007517	muscle organ development	BP	387	14	1.53E-05	0.001309704
GO:0042981	regulation of apoptotic process	BP	1494	32	1.81E-05	0.001523754
GO:0002275	myeloid cell activation involved in immune response	BP	537	17	1.90E-05	0.001584152
GO:0001655	urogenital system development	BP	316	12	1.96E-05	0.001633401
GO:0072507	divalent inorganic cation homeostasis	BP	453	15	2.00E-05	0.001655523
GO:0006874	cellular calcium ion homeostasis	BP	410	14	2.01E-05	0.001660426
GO:0043067	regulation of programmed cell death	BP	1509	32	2.05E-05	0.001683154
GO:1903037	regulation of leukocyte cell-cell adhesion	BP	337	13	2.05E-05	0.001683154
GO:0031347	regulation of defense response	BP	720	20	2.22E-05	0.001786208
GO:0044093	positive regulation of molecular function	BP	1760	37	2.23E-05	0.001786208
GO:0001816	cytokine production	BP	680	20	2.20E-05	0.001786208
GO:0007169	transmembrane receptor protein tyrosine kinase signaling pathway	BP	694	20	2.22E-05	0.001786208
GO:0070661	leukocyte proliferation	BP	285	12	2.20E-05	0.001786208
GO:0008285	negative regulation of cell proliferation	BP	700	21	2.25E-05	0.001789787
GO:0042803	protein homodimerization activity	MF	778	21	2.26E-05	0.001793763
GO:0015031	protein transport	BP	1966	42	2.34E-05	0.001850368
GO:0031226	intrinsic component of plasma membrane	CC	1659	35	2.39E-05	0.001865807
GO:0098794	postsynapse	CC	424	14	2.38E-05	0.001865807
GO:0005085	guanyl-nucleotide exchange factor activity	MF	317	13	2.45E-05	0.001906566
GO:0006811	ion transport	BP	1585	35	2.52E-05	0.001959115
GO:0005887	integral component of plasma membrane	CC	1598	34	2.63E-05	0.002027191
GO:0019752	carboxylic acid metabolic process	BP	1019	25	2.74E-05	0.002087344
GO:0051707	response to other organism	BP	831	22	2.73E-05	0.002087344
GO:0043207	response to external biotic stimulus	BP	834	22	2.76E-05	0.002089176
GO:0008284	positive regulation of cell proliferation	BP	883	23	2.77E-05	0.002089176
GO:0048878	chemical homeostasis	BP	1070	25	2.79E-05	0.002095095
GO:0070848	response to growth factor	BP	666	19	2.78E-05	0.002095095
GO:0043065	positive regulation of apoptotic process	BP	608	18	2.86E-05	0.002142591
GO:0043068	positive regulation of programmed cell death	BP	614	18	2.97E-05	0.002214545
GO:0061061	muscle structure development	BP	634	18	3.00E-05	0.002226627
GO:0032880	regulation of protein localization	BP	1023	26	3.02E-05	0.002227616
GO:0043235	receptor complex	CC	324	12	3.29E-05	0.002410589
GO:0035639	purine ribonucleoside triphosphate binding	MF	1795	38	3.34E-05	0.002438329
GO:0014069	postsynaptic density	CC	204	10	3.40E-05	0.002466307
GO:0055074	calcium ion homeostasis	BP	421	14	3.47E-05	0.002488795
GO:0006629	lipid metabolic process	BP	1406	32	3.50E-05	0.002497735
GO:0019220	regulation of phosphate metabolic process	BP	1735	36	3.53E-05	0.002497759
GO:0099572	postsynaptic specialization	CC	205	10	3.57E-05	0.002518754
GO:0048732	gland development	BP	422	14	3.63E-05	0.002548127
GO:0030054	cell junction	CC	1215	28	3.64E-05	0.002548127
GO:0032279	asymmetric synapse	CC	209	10	3.70E-05	0.002587878
GO:0031625	ubiquitin protein ligase binding	MF	297	13	3.80E-05	0.002645482
GO:0010941	regulation of cell death	BP	1625	33	3.83E-05	0.002648408
GO:0045664	regulation of neuron differentiation	BP	573	17	3.87E-05	0.002661897
GO:0098984	neuron to neuron synapse	CC	212	10	3.87E-05	0.002661897
GO:0002521	leukocyte differentiation	BP	478	15	4.10E-05	0.002782687
GO:0043393	regulation of protein binding	BP	202	10	4.11E-05	0.002782687
GO:0072503	cellular divalent inorganic cation homeostasis	BP	435	14	4.15E-05	0.002803254
GO:0051174	regulation of phosphorus metabolic process	BP	1749	36	4.22E-05	0.00284353
GO:0016773	phosphotransferase activity, alcohol group as acceptor	MF	768	21	4.24E-05	0.002846541
GO:0050767	regulation of neurogenesis	BP	700	19	4.27E-05	0.002857732
GO:0045087	innate immune response	BP	864	22	4.34E-05	0.002893229
GO:0070201	regulation of establishment of protein localization	BP	818	22	4.45E-05	0.002950578
GO:0035295	tube development	BP	577	17	4.44E-05	0.002950578
GO:0048729	tissue morphogenesis	BP	626	18	4.63E-05	0.003064516
GO:0007159	leukocyte cell-cell adhesion	BP	368	13	4.92E-05	0.003222102
GO:0014706	striated muscle tissue development	BP	368	13	4.93E-05	0.003222102
GO:0022008	neurogenesis	BP	1480	32	5.02E-05	0.003274003
GO:0002283	neutrophil activation involved in immune response	BP	484	15	5.27E-05	0.003413309
GO:0051240	positive regulation of multicellular organismal process	BP	1538	32	5.40E-05	0.00348879
GO:0051223	regulation of protein transport	BP	775	21	5.70E-05	0.003652625
GO:0098588	bounding membrane of organelle	CC	1977	41	5.70E-05	0.003652625
GO:0051249	regulation of lymphocyte activation	BP	407	14	5.76E-05	0.003675644
GO:0044389	ubiquitin-like protein ligase binding	MF	311	13	5.95E-05	0.003767386
GO:0042119	neutrophil activation	BP	494	15	6.23E-05	0.003935507
GO:0051961	negative regulation of nervous system development	BP	267	11	6.26E-05	0.003939882
GO:0060284	regulation of cell development	BP	825	21	6.74E-05	0.004209541
GO:0006875	cellular metal ion homeostasis	BP	522	15	6.80E-05	0.004236326
GO:0010942	positive regulation of cell death	BP	662	18	6.94E-05	0.004307317
GO:0010562	positive regulation of phosphorus metabolic process	BP	1115	25	7.06E-05	0.004356323
GO:0045937	positive regulation of phosphate metabolic process	BP	1115	25	7.06E-05	0.004356323
GO:0036230	granulocyte activation	BP	499	15	7.38E-05	0.004507622
GO:0060537	muscle tissue development	BP	386	13	7.40E-05	0.004507622
GO:0006887	exocytosis	BP	844	21	7.50E-05	0.004539321
GO:0001067	regulatory region nucleic acid binding	MF	843	22	7.92E-05	0.004730079
GO:0048598	embryonic morphogenesis	BP	580	17	8.12E-05	0.004809353
GO:0048699	generation of neurons	BP	1386	30	8.14E-05	0.004809353
GO:0055082	cellular chemical homeostasis	BP	745	19	8.53E-05	0.005013946
GO:0050708	regulation of protein secretion	BP	417	14	8.57E-05	0.005026957
GO:0051253	negative regulation of RNA metabolic process	BP	1269	29	8.72E-05	0.005076768
GO:0042327	positive regulation of phosphorylation	BP	990	23	8.93E-05	0.005171969
GO:0140110	transcription regulator activity	MF	1590	35	9.06E-05	0.005214711
GO:0002443	leukocyte mediated immunity	BP	738	19	9.15E-05	0.005253654
GO:0019898	extrinsic component of membrane	CC	260	11	9.30E-05	0.005327122
GO:1901698	response to nitrogen compound	BP	1041	23	9.51E-05	0.005425537
GO:0022409	positive regulation of cell-cell adhesion	BP	253	10	9.52E-05	0.005425537
GO:0043900	regulation of multi-organism process	BP	385	14	9.62E-05	0.005470656
GO:0045892	negative regulation of transcription, DNA-templated	BP	1143	27	9.65E-05	0.005474766
GO:0006812	cation transport	BP	1102	26	9.70E-05	0.005479017
GO:0034762	regulation of transmembrane transport	BP	458	14	9.71E-05	0.005479017
GO:0090087	regulation of peptide transport	BP	804	21	9.79E-05	0.005501498
GO:0055065	metal ion homeostasis	BP	588	16	9.80E-05	0.005501498
GO:0030182	neuron differentiation	BP	1258	28	0.000100841	0.005616787
GO:0007264	small GTPase mediated signal transduction	BP	502	16	0.000102259	0.005669259
GO:0050801	ion homeostasis	BP	750	19	0.000105036	0.00580653
GO:1903530	regulation of secretion by cell	BP	661	18	0.000107601	0.005892137
GO:0051480	regulation of cytosolic calcium ion concentration	BP	316	11	0.000109873	0.006001787
GO:0051046	regulation of secretion	BP	720	19	0.000113878	0.006175189
GO:0016772	transferase activity, transferring phosphorus-containing groups	MF	988	24	0.000114322	0.006184191
GO:0051050	positive regulation of transport	BP	963	23	0.000114993	0.006205426
GO:0006897	endocytosis	BP	630	17	0.000127025	0.006805286
GO:0044057	regulation of system process	BP	533	15	0.000129384	0.006882032
GO:0003682	chromatin binding	MF	500	16	0.000129191	0.006882032
GO:0001934	positive regulation of protein phosphorylation	BP	947	22	0.000133623	0.007088217
GO:0016301	kinase activity	MF	838	21	0.000133896	0.007088217
GO:0030099	myeloid cell differentiation	BP	385	12	0.000135342	0.007147788
GO:0019725	cellular homeostasis	BP	884	21	0.000139429	0.007316484
GO:0022603	regulation of anatomical structure morphogenesis	BP	1002	23	0.000156128	0.008086498
GO:0072001	renal system development	BP	280	10	0.000156676	0.008086498
GO:0044456	synapse part	CC	698	18	0.000155694	0.008086498
GO:0051020	GTPase binding	MF	612	17	0.000155318	0.008086498
GO:0035239	tube morphogenesis	BP	347	12	0.000162633	0.008351599
GO:0005102	receptor binding	MF	1490	31	0.000166449	0.008469524
GO:0002791	regulation of peptide secretion	BP	444	14	0.000168593	0.00855907
GO:1903507	negative regulation of nucleic acid-templated transcription	BP	1187	27	0.000173575	0.008700119
GO:0000981	RNA polymerase II transcription factor activity, sequence-specific DNA binding	MF	757	20	0.000173714	0.008700119
GO:0032496	response to lipopolysaccharide	BP	315	11	0.000175085	0.008729594
GO:0071363	cellular response to growth factor stimulus	BP	640	17	0.000174813	0.008729594
GO:0043299	leukocyte degranulation	BP	530	15	0.000176615	0.008747135
GO:1903706	regulation of hemopoiesis	BP	442	13	0.000176489	0.008747135
GO:1902679	negative regulation of RNA biosynthetic process	BP	1189	27	0.000176269	0.008747135
GO:0043312	neutrophil degranulation	BP	483	14	0.000178796	0.008783833
GO:0061564	axon development	BP	472	14	0.000177835	0.008783833
GO:0032403	protein complex binding	MF	797	20	0.000178932	0.008783833
GO:0051094	positive regulation of developmental process	BP	1252	26	0.000181244	0.008877761
GO:0018209	peptidyl-serine modification	BP	306	11	0.000182814	0.008928505
GO:0042592	homeostatic process	BP	1670	32	0.000186274	0.009064395
GO:0030003	cellular cation homeostasis	BP	604	16	0.000187818	0.009119593
GO:0007267	cell-cell signaling	BP	1579	31	0.000203736	0.009828292
GO:0044212	transcription regulatory region DNA binding	MF	840	21	0.000213718	0.010221333
GO:0000975	regulatory region DNA binding	MF	842	21	0.000216129	0.010314489
GO:0048667	cell morphogenesis involved in neuron differentiation	BP	531	15	0.00021788	0.010375831
GO:0002444	myeloid leukocyte mediated immunity	BP	541	15	0.000222078	0.010530729
GO:0031175	neuron projection development	BP	885	21	0.000226707	0.010691378
GO:0006873	cellular ion homeostasis	BP	618	16	0.000229975	0.010813175
GO:0040017	positive regulation of locomotion	BP	488	14	0.000234803	0.010993824
GO:0048666	neuron development	BP	1007	23	0.000235849	0.011019639
GO:0002446	neutrophil mediated immunity	BP	497	14	0.000244579	0.011379805
GO:0002009	morphogenesis of an epithelium	BP	521	15	0.000249122	0.011567067
GO:0055080	cation homeostasis	BP	672	17	0.000253337	0.011689695
GO:0060562	epithelial tube morphogenesis	BP	310	11	0.0002532	0.011689695
GO:0030335	positive regulation of cell migration	BP	440	13	0.00025514	0.011724321
GO:0045934	negative regulation of nucleobase-containing compound metabolic process	BP	1429	30	0.000255022	0.011724321
GO:0120036	plasma membrane bounded cell projection organization	BP	1374	29	0.000259301	0.011866636
GO:1901701	cellular response to oxygen-containing compound	BP	1017	22	0.000268238	0.012250465
GO:0036477	somatodendritic compartment	CC	693	17	0.000269102	0.012258527
GO:0006520	cellular amino acid metabolic process	BP	363	12	0.000271842	0.012289141
GO:0000904	cell morphogenesis involved in differentiation	BP	663	17	0.000287265	0.012907816
GO:0007162	negative regulation of cell adhesion	BP	247	10	0.000297143	0.013244858
GO:0002237	response to molecule of bacterial origin	BP	332	11	0.000298923	0.013297593
GO:0031401	positive regulation of protein modification process	BP	1203	25	0.000304587	0.013522582
GO:0007409	axonogenesis	BP	433	13	0.000311784	0.013814569
GO:0098771	inorganic ion homeostasis	BP	686	17	0.00031491	0.013925402
GO:0018193	peptidyl-amino acid modification	BP	1227	27	0.00032588	0.014268913
GO:0043269	regulation of ion transport	BP	629	16	0.000334373	0.014526631
GO:0043565	sequence-specific DNA binding	MF	1023	23	0.000334333	0.014526631
GO:0009890	negative regulation of biosynthetic process	BP	1734	35	0.000341115	0.014790704
GO:0030425	dendrite	CC	495	14	0.00034956	0.015010864
GO:0043408	regulation of MAPK cascade	BP	712	18	0.000350365	0.015016521
GO:0080135	regulation of cellular response to stress	BP	637	17	0.000363843	0.015475134
GO:0008289	lipid binding	MF	663	18	0.000373995	0.015846448
GO:0004674	protein serine/threonine kinase activity	MF	447	14	0.000380301	0.016052592
GO:0030030	cell projection organization	BP	1403	29	0.000402459	0.01686016
GO:2000147	positive regulation of cell motility	BP	458	13	0.000418557	0.017371289
GO:0033554	cellular response to stress	BP	1898	36	0.000429742	0.017729683
GO:0046879	hormone secretion	BP	298	10	0.000434744	0.017810919
GO:0010959	regulation of metal ion transport	BP	355	11	0.000440874	0.017962993
GO:0030036	actin cytoskeleton organization	BP	592	16	0.000444893	0.018060714
GO:0018105	peptidyl-serine phosphorylation	BP	287	10	0.00046955	0.018889659
GO:0090066	regulation of anatomical structure size	BP	459	13	0.000474753	0.019056476
GO:0005739	mitochondrion	CC	1677	33	0.000484703	0.019290301
GO:0050727	regulation of inflammatory response	BP	325	11	0.000493022	0.019494332
GO:0001077	transcriptional activator activity, RNA polymerase II core promoter proximal region sequence-specific binding	MF	272	10	0.000516848	0.020067939
GO:0009790	embryo development	BP	955	21	0.000533971	0.020660794
GO:0005667	transcription factor complex	CC	313	10	0.000545354	0.020919634
GO:0010721	negative regulation of cell development	BP	288	10	0.000551815	0.021094859
GO:0032103	positive regulation of response to external stimulus	BP	279	10	0.000560565	0.021392663
GO:0016791	phosphatase activity	MF	264	10	0.000562802	0.02144132
GO:0044877	macromolecular complex binding	MF	990	22	0.000581353	0.021997629
GO:0098552	side of membrane	CC	436	12	0.000583096	0.022026195
GO:0031327	negative regulation of cellular biosynthetic process	BP	1715	34	0.000584576	0.022034653
GO:0051272	positive regulation of cellular component movement	BP	471	13	0.000593218	0.022238785
GO:0030001	metal ion transport	BP	860	20	0.000594711	0.022238785
GO:0001503	ossification	BP	372	11	0.000601237	0.02240765
GO:0045055	regulated exocytosis	BP	738	17	0.000618685	0.022981056
GO:0044431	Golgi apparatus part	CC	920	22	0.000629907	0.023320173
GO:0009914	hormone transport	BP	310	10	0.000640966	0.023651005
GO:0001817	regulation of cytokine production	BP	616	16	0.000646607	0.023819717
GO:0016311	dephosphorylation	BP	419	13	0.000659587	0.024217814
GO:0006954	inflammatory response	BP	689	17	0.000667621	0.024472482
GO:0098657	import into cell	BP	691	17	0.000679179	0.024855277
GO:1901699	cellular response to nitrogen compound	BP	622	15	0.000691005	0.025147488
GO:0048589	developmental growth	BP	597	15	0.000701014	0.02538639
GO:0032989	cellular component morphogenesis	BP	1024	22	0.000735492	0.026311251
GO:0050867	positive regulation of cell activation	BP	310	10	0.000767969	0.027211016
GO:0048812	neuron projection morphogenesis	BP	590	15	0.000786428	0.027630068
GO:0034765	regulation of ion transmembrane transport	BP	443	12	0.000837209	0.029222274
GO:0009894	regulation of catabolic process	BP	905	21	0.000846988	0.029330919
GO:0098791	Golgi subcompartment	CC	787	20	0.000875414	0.029999184
GO:0031253	cell projection membrane	CC	312	11	0.000884275	0.030226732
GO:0008610	lipid biosynthetic process	BP	678	18	0.000915631	0.030972357
GO:1902533	positive regulation of intracellular signal transduction	BP	976	21	0.000949738	0.031905007
GO:0000988	transcription factor activity, protein binding	MF	611	16	0.000954668	0.031995021
GO:0044463	cell projection part	CC	1053	23	0.000959805	0.03202271
GO:0120038	plasma membrane bounded cell projection part	CC	1053	23	0.000959805	0.03202271
GO:0008092	cytoskeletal protein binding	MF	863	20	0.000957046	0.03202271
GO:0010629	negative regulation of gene expression	BP	1919	36	0.001002428	0.03290297
GO:0044255	cellular lipid metabolic process	BP	1074	23	0.001005421	0.032904268
GO:0044087	regulation of cellular component biogenesis	BP	849	20	0.001018283	0.033107564
GO:0003002	regionalization	BP	332	10	0.001016273	0.033107564
GO:0044403	symbiosis, encompassing mutualism through parasitism	BP	833	19	0.001025132	0.033208035
GO:0033993	response to lipid	BP	907	19	0.001049787	0.033739952
GO:0003012	muscle system process	BP	448	12	0.001063922	0.033943515
GO:0000902	cell morphogenesis	BP	926	20	0.001062639	0.033943515
GO:0098662	inorganic cation transmembrane transport	BP	714	17	0.00106596	0.033943515
GO:0042578	phosphoric ester hydrolase activity	MF	356	11	0.001067045	0.033943515
GO:0004672	protein kinase activity	MF	636	16	0.001079606	0.034129321
GO:0010558	negative regulation of macromolecule biosynthetic process	BP	1632	32	0.001103371	0.034634956
GO:0120039	plasma membrane bounded cell projection morphogenesis	BP	604	15	0.001136944	0.035041295
GO:2000113	negative regulation of cellular macromolecule biosynthetic process	BP	1561	31	0.001167106	0.035779823
GO:0044283	small molecule biosynthetic process	BP	556	14	0.00119799	0.036632711
GO:0040007	growth	BP	952	20	0.00120259	0.036632711
GO:0048858	cell projection morphogenesis	BP	607	15	0.001200524	0.036632711
GO:0055085	transmembrane transport	BP	1420	28	0.00120487	0.036634306
GO:0019058	viral life cycle	BP	310	10	0.001213551	0.036847974
GO:0030111	regulation of Wnt signaling pathway	BP	325	10	0.001249345	0.037627239
GO:0016032	viral process	BP	772	18	0.001263504	0.037881706
GO:0005912	adherens junction	CC	505	13	0.001284808	0.038332695
GO:0000982	transcription factor activity, RNA polymerase II core promoter proximal region sequence-specific binding	MF	398	12	0.001310312	0.038989206
GO:0031349	positive regulation of defense response	BP	446	12	0.001356306	0.040056695
GO:0030029	actin filament-based process	BP	684	16	0.001428615	0.041313715
GO:0050769	positive regulation of neurogenesis	BP	413	11	0.001435512	0.041313715
GO:1901135	carbohydrate derivative metabolic process	BP	1319	24	0.001475593	0.041681298
GO:0000977	RNA polymerase II regulatory region sequence-specific DNA binding	MF	606	15	0.001460053	0.041681298
GO:0007015	actin filament organization	BP	350	11	0.001506542	0.042234345
GO:0044419	interspecies interaction between organisms	BP	872	19	0.001532708	0.042860063
GO:0001012	RNA polymerase II regulatory region DNA binding	MF	608	15	0.001541375	0.043048408
GO:0000978	RNA polymerase II core promoter proximal region sequence-specific DNA binding	MF	359	11	0.001576094	0.043853186
GO:0042692	muscle cell differentiation	BP	402	11	0.001614344	0.044861443
GO:0032990	cell part morphogenesis	BP	626	15	0.001673711	0.046337881
GO:0005794	Golgi apparatus	CC	1464	29	0.001699727	0.046825489
GO:0001228	transcriptional activator activity, RNA polymerase II transcription regulatory region sequence-specific binding	MF	406	11	0.001713295	0.047082866
GO:0017016	Ras GTPase binding	MF	503	13	0.001743963	0.047807746
