# Supplementary material for: An optimized library for reference-based deconvolution of whole-blood biospecimens assayed using the Illumina HumanMethylationEPIC BeadArray
Source: Genome Biol. 2018 May 29;19:64. doi: 10.1186/s13059-018-1448-7 (PMC5975716; doi:10.1186/s13059-018-1448-7)
Supplement: Supplementary file 3 — GSEA enrichment using the curated set 7 (immune profiles) of the probes contained in the L-DMR IDOL library. (CSV 13 kb) [file 13059_2018_1448_MOESM3_ESM.csv]

Additional file 3. GSEA enrichment using the curated set 7 (immune profiles) of the probes contained in the L-DMR IDOL library
	N	DE	P.DE	FDR
GSE45739_UNSTIM_VS_ACD3_ACD28_STIM_WT_CD4_TCELL_DN	200	19	6.13E-10	2.98E-06
GSE22601_DOUBLE_POSITIVE_VS_CD8_SINGLE_POSITIVE_THYMOCYTE_UP	200	17	2.11E-08	5.14E-05
GSE2405_0H_VS_12H_A_PHAGOCYTOPHILUM_STIM_NEUTROPHIL_UP	200	17	5.65E-08	9.17E-05
GSE21033_CTRL_VS_POLYIC_STIM_DC_12H_UP	158	14	1.66E-07	0.000202295
GSE9509_LPS_VS_LPS_AND_IL10_STIM_IL10_KO_MACROPHAGE_30MIN_DN	199	15	4.94E-07	0.000481585
GSE22886_CD8_TCELL_VS_BCELL_NAIVE_UP	200	15	6.07E-07	0.000493046
GSE27896_HDAC6_KO_VS_WT_TREG_UP	166	15	1.22E-06	0.00084735
GSE22886_NAIVE_TCELL_VS_DC_UP	200	14	2.12E-06	0.001202907
GSE32986_UNSTIM_VS_GMCSF_AND_CURDLAN_LOWDOSE_STIM_DC_DN	200	15	2.22E-06	0.001202907
GSE16522_MEMORY_VS_NAIVE_ANTI_CD3CD28_STIM_CD8_TCELL_DN	200	13	5.94E-06	0.002410366
GSE22886_NAIVE_CD8_TCELL_VS_MONOCYTE_UP	200	14	5.90E-06	0.002410366
GSE369_PRE_VS_POST_IL6_INJECTION_IFNG_WT_LIVER_DN	200	14	5.43E-06	0.002410366
GSE29618_BCELL_VS_MONOCYTE_UP	200	13	1.13E-05	0.004219096
GSE2405_S_AUREUS_VS_A_PHAGOCYTOPHILUM_NEUTROPHIL_UP	200	13	1.29E-05	0.004503207
GSE22601_IMMATURE_CD4_SINGLE_POSITIVE_VS_CD8_SINGLE_POSITIVE_THYMOCYTE_UP	200	12	1.70E-05	0.005509325
GSE15735_CTRL_VS_HDAC_INHIBITOR_TREATED_CD4_TCELL_2H_DN	200	12	2.65E-05	0.008063276
GSE17974_2.5H_VS_72H_IL4_AND_ANTI_IL12_ACT_CD4_TCELL_UP	200	12	2.92E-05	0.008354183
GSE10325_LUPUS_CD4_TCELL_VS_LUPUS_MYELOID_UP	200	13	3.43E-05	0.008504015
GSE22886_NAIVE_CD4_TCELL_VS_12H_ACT_TH1_UP	200	13	3.49E-05	0.008504015
GSE30962_ACUTE_VS_CHRONIC_LCMV_PRIMARY_INF_CD8_TCELL_UP	200	13	3.43E-05	0.008504015
GSE40274_CTRL_VS_FOXP3_AND_XBP1_TRANSDUCED_ACTIVATED_CD4_TCELL_DN	154	11	3.72E-05	0.008635946
GSE11057_CD4_CENT_MEM_VS_PBMC_UP	200	13	4.73E-05	0.008870995
GSE29618_BCELL_VS_PDC_DAY7_FLU_VACCINE_UP	200	12	4.77E-05	0.008870995
GSE31082_DN_VS_CD8_SP_THYMOCYTE_DN	200	13	5.81E-05	0.008870995
GSE339_EX_VIVO_VS_IN_CULTURE_CD4POS_DC_UP	200	12	5.52E-05	0.008870995
GSE4984_LPS_VS_VEHICLE_CTRL_TREATED_DC_UP	194	12	5.41E-05	0.008870995
GSE5679_RARA_AGONIST_AM580_VS_AM580_AND_ROSIGLITAZONE_TREATED_DC_DN	200	12	5.76E-05	0.008870995
GSE6092_UNSTIM_VS_IFNG_STIM_ENDOTHELIAL_CELL_DN	199	12	5.64E-05	0.008870995
GSE17186_NAIVE_VS_CD21LOW_TRANSITIONAL_BCELL_UP	200	12	4.64E-05	0.008870995
GSE21670_IL6_VS_TGFB_AND_IL6_TREATED_CD4_TCELL_UP	193	11	4.45E-05	0.008870995
GSE16385_IFNG_TNF_VS_UNSTIM_MACROPHAGE_ROSIGLITAZONE_TREATED_DN	200	12	5.83E-05	0.008870995
GSE20727_H2O2_VS_ROS_INHIBITOR_TREATED_DC_DN	200	12	5.06E-05	0.008870995
GSE7764_IL15_TREATED_VS_CTRL_NK_CELL_24H_DN	200	13	6.54E-05	0.009097653
GSE3691_CONVENTIONAL_VS_PLASMACYTOID_DC_SPLEEN_UP	200	12	6.40E-05	0.009097653
GSE25123_CTRL_VS_IL4_STIM_MACROPHAGE_UP	200	12	6.17E-05	0.009097653
GSE21360_NAIVE_VS_PRIMARY_MEMORY_CD8_TCELL_DN	178	12	6.73E-05	0.009111609
GSE17721_0.5H_VS_4H_PAM3CSK4_BMDC_UP	200	11	7.10E-05	0.009350257
GSE15930_STIM_VS_STIM_AND_IL-12_48H_CD8_T_CELL_UP	200	12	7.74E-05	0.009508685
GSE2770_IL12_VS_TGFB_AND_IL12_TREATED_ACT_CD4_TCELL_48H_UP	199	12	8.16E-05	0.009508685
GSE2935_UV_INACTIVATED_VS_LIVE_SENDAI_VIRUS_INF_MACROPHAGE_UP	170	12	8.14E-05	0.009508685
GSE3039_NKT_CELL_VS_ALPHAALPHA_CD8_TCELL_DN	200	11	7.91E-05	0.009508685
GSE7568_IL4_VS_IL4_AND_TGFB_TREATED_MACROPHAGE_24H_UP	166	11	8.39E-05	0.009508685
GSE16266_LPS_VS_HEATSHOCK_AND_LPS_STIM_MEF_UP	200	11	8.24E-05	0.009508685
GSE18791_UNSTIM_VS_NEWCATSLE_VIRUS_DC_10H_DN	200	10	9.52E-05	0.010310467
GSE5679_PPARG_LIGAND_ROSIGLITAZONE_VS_RARA_AGONIST_AM580_TREATED_DC_DN	200	12	9.48E-05	0.010310467
GSE40068_BCL6_POS_VS_NEG_CXCR5_POS_TFH_DN	200	12	0.000100058	0.010597458
GSE17301_CTRL_VS_48H_ACD3_ACD28_STIM_CD8_TCELL_UP	200	11	0.00010987	0.010924267
GSE25677_MPL_VS_R848_STIM_BCELL_DN	177	12	0.000108552	0.010924267
GSE23568_ID3_KO_VS_WT_CD8_TCELL_DN	200	12	0.0001098	0.010924267
GSE32986_UNSTIM_VS_CURDLAN_HIGHDOSE_STIM_DC_DN	199	12	0.000114341	0.011141378
GSE13484_UNSTIM_VS_12H_YF17D_VACCINE_STIM_PBMC_UP	200	12	0.000119767	0.011221251
GSE40274_CTRL_VS_XBP1_TRANSDUCED_ACTIVATED_CD4_TCELL_UP	167	11	0.000119548	0.011221251
GSE10325_CD4_TCELL_VS_MYELOID_UP	200	12	0.000124187	0.011389955
GSE14000_UNSTIM_VS_16H_LPS_DC_TRANSLATED_RNA_UP	200	12	0.00013192	0.011389955
GSE17580_UNINFECTED_VS_S_MANSONI_INF_TEFF_UP	200	12	0.000140868	0.011389955
GSE17721_CPG_VS_GARDIQUIMOD_4H_BMDC_UP	200	10	0.000135231	0.011389955
GSE22886_NAIVE_TCELL_VS_MONOCYTE_UP	200	12	0.000137409	0.011389955
GSE6259_BCELL_VS_CD8_TCELL_DN	198	11	0.000142237	0.011389955
GSE7509_UNSTIM_VS_IFNA_STIM_IMMATURE_DC_DN	169	10	0.000144946	0.011389955
GSE21546_WT_VS_SAP1A_KO_AND_ELK1_KO_ANTI_CD3_STIM_DP_THYMOCYTES_DN	200	12	0.000133007	0.011389955
GSE37533_PPARG1_FOXP3_VS_PPARG2_FOXP3_TRANSDUCED_CD4_TCELL_DN	200	11	0.000135996	0.011389955
GSE45739_UNSTIM_VS_ACD3_ACD28_STIM_NRAS_KO_CD4_TCELL_DN	200	12	0.000142647	0.011389955
GSE37301_CD4_TCELL_VS_GRANULOCYTE_MONOCYTE_PROGENITOR_DN	178	12	0.000147619	0.011415848
GSE3039_ALPHABETA_CD8_TCELL_VS_B2_BCELL_UP	200	12	0.000176803	0.013459122
GSE13522_CTRL_VS_T_CRUZI_Y_STRAIN_INF_SKIN_IFNAR_KO_UP	200	11	0.000182016	0.013642771
GSE22886_NAIVE_CD8_TCELL_VS_DC_UP	200	11	0.000187579	0.013682769
GSE26343_WT_VS_NFAT5_KO_MACROPHAGE_DN	200	11	0.000188166	0.013682769
GSE13229_IMM_VS_MATURE_NKCELL_UP	200	11	0.000195332	0.013994963
GSE40274_XBP1_VS_FOXP3_AND_XBP1_TRANSDUCED_ACTIVATED_CD4_TCELL_UP	200	11	0.000199349	0.014075787
GSE30971_2H_VS_4H_LPS_STIM_MACROPHAGE_WBP7_KO_UP	200	11	0.000209497	0.014580984
GSE2706_2H_VS_8H_R848_STIM_DC_UP	200	11	0.000219621	0.014709131
GSE29618_BCELL_VS_PDC_UP	200	11	0.000218519	0.014709131
GSE30083_SP1_VS_SP4_THYMOCYTE_DN	200	12	0.000225076	0.014709131
GSE40273_GATA1_KO_VS_WT_TREG_DN	200	12	0.000226434	0.014709131
GSE41867_NAIVE_VS_DAY6_LCMV_EFFECTOR_CD8_TCELL_UP	200	11	0.000221429	0.014709131
GSE22886_CD4_TCELL_VS_BCELL_NAIVE_UP	200	11	0.000240807	0.015259953
GSE22196_HEALTHY_VS_OBESE_MOUSE_SKIN_GAMMADELTA_TCELL_UP	200	11	0.00024431	0.015259953
GSE20727_CTRL_VS_H2O2_TREATED_DC_UP	195	12	0.000243507	0.015259953
GSE12366_GC_VS_NAIVE_BCELL_DN	200	11	0.000275608	0.016488833
GSE3039_B2_VS_B1_BCELL_UP	200	11	0.000274545	0.016488833
GSE7219_UNSTIM_VS_LPS_AND_ANTI_CD40_STIM_DC_UP	171	11	0.000277521	0.016488833
GSE28726_NAIVE_CD4_TCELL_VS_NAIVE_NKTCELL_DN	200	11	0.000270772	0.016488833
GSE17721_0.5H_VS_24H_POLYIC_BMDC_DN	200	10	0.000289637	0.016585002
GSE21670_UNTREATED_VS_TGFB_IL6_TREATED_STAT3_KO_CD4_TCELL_DN	200	11	0.000292757	0.016585002
GSE21379_WT_VS_SAP_KO_CD4_TCELL_DN	200	11	0.000285238	0.016585002
GSE40666_UNTREATED_VS_IFNA_STIM_STAT1_KO_CD8_TCELL_90MIN_DN	196	11	0.000290816	0.016585002
GSE22886_NAIVE_CD8_TCELL_VS_NKCELL_UP	200	10	0.000302221	0.016924356
GSE360_T_GONDII_VS_B_MALAYI_LOW_DOSE_MAC_DN	200	11	0.000306493	0.016968564
GSE24142_EARLY_THYMIC_PROGENITOR_VS_DN2_THYMOCYTE_ADULT_DN	200	10	0.000313776	0.016985754
GSE16385_IFNG_TNF_VS_IL4_STIM_MACROPHAGE_ROSIGLITAZONE_TREATED_DN	200	10	0.000312688	0.016985754
GSE4590_LARGE_PRE_BCELL_VS_VPREB_POS_LARGE_PRE_BCELL_UP	172	11	0.000322812	0.017282868
GSE22886_IGM_MEMORY_BCELL_VS_BM_PLASMA_CELL_UP	200	11	0.000329437	0.017445846
GSE22140_GERMFREE_VS_SPF_MOUSE_CD4_TCELL_UP	200	10	0.000335207	0.017560518
GSE29618_BCELL_VS_MDC_UP	200	11	0.000345969	0.017931521
GSE2585_CTEC_VS_THYMIC_DC_DN	198	10	0.000354522	0.018010726
GSE26030_TH1_VS_TH17_DAY15_POST_POLARIZATION_DN	200	10	0.000354891	0.018010726
GSE3565_CTRL_VS_LPS_INJECTED_DUSP1_KO_SPLENOCYTES_DN	168	11	0.000359408	0.018051905
GSE17721_PAM3CSK4_VS_CPG_8H_BMDC_DN	200	10	0.000370183	0.018217482
GSE21927_C26GM_VS_4T1_TUMOR_MONOCYTE_BALBC_DN	200	11	0.000367591	0.018217482
GSE24142_DN2_VS_DN3_THYMOCYTE_FETAL_DN	200	11	0.00037892	0.01829967
GSE7219_WT_VS_NIK_NFKB2_KO_DC_DN	167	10	0.000379365	0.01829967
GSE22886_NAIVE_CD4_TCELL_VS_48H_ACT_TH2_UP	200	11	0.00038616	0.018444828
GSE20727_H2O2_VS_ROS_INHIBITOR_TREATED_DC_UP	200	11	0.000392938	0.018586345
GSE24142_EARLY_THYMIC_PROGENITOR_VS_DN2_THYMOCYTE_DN	200	10	0.000411036	0.01925544
GSE39110_DAY3_VS_DAY6_POST_IMMUNIZATION_CD8_TCELL_UP	200	10	0.000416254	0.019314174
GSE35825_IFNA_VS_IFNG_STIM_MACROPHAGE_DN	200	11	0.000429572	0.019744098
GSE360_LOW_DOSE_B_MALAYI_VS_M_TUBERCULOSIS_MAC_UP	200	11	0.000439814	0.020025906
GSE22443_NAIVE_VS_ACT_AND_IL12_TREATED_CD8_TCELL_DN	200	10	0.000444202	0.020038442
GSE40666_WT_VS_STAT1_KO_CD8_TCELL_UP	200	12	0.000469269	0.02097502
GSE40666_WT_VS_STAT1_KO_CD8_TCELL_WITH_IFNA_STIM_90MIN_UP	200	10	0.000478863	0.021209299
GSE22886_NAIVE_CD4_TCELL_VS_MONOCYTE_UP	200	11	0.00048918	0.02147102
GSE2770_IL12_AND_TGFB_VS_IL4_TREATED_ACT_CD4_TCELL_48H_UP	200	11	0.000496322	0.021590004
GSE7460_FOXP3_MUT_VS_WT_ACT_WITH_TGFB_TCONV_DN	200	12	0.000513554	0.022141917
GSE17721_0.5H_VS_8H_PAM3CSK4_BMDC_UP	200	10	0.000539496	0.02227236
GSE22886_NAIVE_CD8_TCELL_VS_MEMORY_TCELL_UP	200	10	0.000532905	0.02227236
GSE33513_TCF7_KO_VS_HET_EARLY_THYMIC_PROGENITOR_DN	199	10	0.000544009	0.02227236
GSE28726_NAIVE_CD4_TCELL_VS_NAIVE_VA24NEG_NKTCELL_DN	200	10	0.000542633	0.02227236
GSE40666_UNTREATED_VS_IFNA_STIM_STAT4_KO_EFFECTOR_CD8_TCELL_90MIN_DN	198	11	0.000524807	0.02227236
GSE15735_CTRL_VS_HDAC_INHIBITOR_TREATED_CD4_TCELL_2H_UP	200	11	0.000559209	0.022443402
GSE32533_MIR17_KO_VS_MIR17_OVEREXPRESS_ACT_CD4_TCELL_UP	200	10	0.000562006	0.022443402
GSE17721_CTRL_VS_GARDIQUIMOD_6H_BMDC_UP	200	10	0.000569982	0.022576843
GSE5589_IL6_KO_VS_IL10_KO_LPS_AND_IL10_STIM_MACROPHAGE_45MIN_DN	200	10	0.000686678	0.026342481
GSE15735_CTRL_VS_HDAC_INHIBITOR_TREATED_CD4_TCELL_12H_DN	200	11	0.000677256	0.026342481
GSE22919_RESTING_VS_IL2_IL12_IL15_STIM_NK_CELL_DN	200	10	0.00068155	0.026342481
GSE15330_LYMPHOID_MULTIPOTENT_VS_PRO_BCELL_DN	200	10	0.000720036	0.026984735
GSE28726_NAIVE_VS_ACTIVATED_NKTCELL_UP	200	10	0.000712971	0.026984735
GSE39820_CTRL_VS_IL1B_IL6_IL23A_CD4_TCELL_DN	200	10	0.000726573	0.027021864
GSE5589_LPS_VS_LPS_AND_IL10_STIM_IL10_KO_MACROPHAGE_180MIN_DN	200	10	0.000751436	0.027724757
GSE40666_WT_VS_STAT4_KO_CD8_TCELL_WITH_IFNA_STIM_90MIN_UP	200	11	0.000756854	0.027724757
GSE5589_IL6_KO_VS_IL10_KO_LPS_AND_IL6_STIM_MACROPHAGE_45MIN_DN	200	10	0.000773142	0.028110049
GSE5455_EX_VIVO_VS_POST_24H_INCUBATION_MONOCYTES_FROM_TUMOR_BEARING_MOUSE_DN	200	10	0.000789572	0.028494779
GSE10325_LUPUS_CD4_TCELL_VS_LUPUS_BCELL_UP	200	11	0.000837858	0.02854577
GSE1460_CD4_THYMOCYTE_VS_NAIVE_CD4_TCELL_CORD_BLOOD_DN	200	10	0.000832053	0.02854577
GSE22886_NAIVE_CD4_TCELL_VS_12H_ACT_TH2_UP	200	11	0.000816229	0.02854577
GSE29618_BCELL_VS_MONOCYTE_DN	200	10	0.000835672	0.02854577
GSE21774_CD56_BRIGHT_VS_DIM_CD62L_POSITIVE_NK_CELL_UP	200	11	0.00082745	0.02854577
GSE24210_CTRL_VS_IL35_TREATED_TCONV_CD4_TCELL_UP	200	11	0.000803131	0.02854577
GSE37301_HEMATOPOIETIC_STEM_CELL_VS_RAG2_KO_NK_CELL_UP	170	10	0.000817585	0.02854577
GSE6259_33D1_POS_VS_DEC205_POS_SPLENIC_DC_UP	198	10	0.000873659	0.029430083
GSE2770_IL4_ACT_VS_ACT_CD4_TCELL_2H_DN	200	10	0.000896996	0.029932632
GSE22886_NAIVE_CD4_TCELL_VS_DC_UP	200	10	0.000916028	0.030213964
GSE7831_UNSTIM_VS_CPG_STIM_PDC_4H_UP	199	10	0.00091783	0.030213964
GSE12366_PLASMA_CELL_VS_NAIVE_BCELL_DN	200	10	0.0009263	0.030217331
GSE14908_RESTING_VS_HDM_STIM_CD4_TCELL_ATOPIC_PATIENT_DN	200	10	0.000947281	0.030362843
KAECH_DAY8_EFF_VS_MEMORY_CD8_TCELL_DN	200	10	0.000988063	0.030483227
GSE10325_BCELL_VS_MYELOID_UP	200	10	0.000987778	0.030483227
GSE11057_CD4_EFF_MEM_VS_PBMC_DN	200	10	0.000988578	0.030483227
GSE21670_UNTREATED_VS_IL6_TREATED_STAT3_KO_CD4_TCELL_UP	200	10	0.000960178	0.030483227
GSE28726_NAIVE_VS_ACTIVATED_CD4_TCELL_UP	200	10	0.000969361	0.030483227
GSE28737_BCL6_HET_VS_BCL6_KO_FOLLICULAR_BCELL_UP	200	10	0.001000727	0.030663772
GSE35825_UNTREATED_VS_IFNG_STIM_MACROPHAGE_DN	181	11	0.001027917	0.031105657
GSE22886_NAIVE_BCELL_VS_BM_PLASMA_CELL_UP	200	10	0.001071038	0.032210489
KAECH_NAIVE_VS_DAY8_EFF_CD8_TCELL_UP	200	11	0.001143982	0.033575196
GSE29618_BCELL_VS_MONOCYTE_DAY7_FLU_VACCINE_UP	200	10	0.001140422	0.033575196
GSE7852_LN_VS_THYMUS_TREG_UP	200	11	0.001132933	0.033575196
GSE1460_INTRATHYMIC_T_PROGENITOR_VS_DP_THYMOCYTE_DN	200	10	0.001170782	0.033952679
GSE28726_ACT_CD4_TCELL_VS_ACT_NKTCELL_DN	200	10	0.001169971	0.033952679
GSE44649_WT_VS_MIR155_KO_NAIVE_CD8_TCELL_UP	200	11	0.001216123	0.035058874
GSE22886_NAIVE_CD8_TCELL_VS_MEMORY_TCELL_DN	200	10	0.001254567	0.035599722
GSE17186_BLOOD_VS_CORD_BLOOD_CD21HIGH_TRANSITIONAL_BCELL_DN	200	10	0.001248441	0.035599722
GSE21927_SPLEEN_C57BL6_VS_EL4_TUMOR_BALBC_MONOCYTES_UP	200	10	0.001297043	0.036109669
GSE21360_PRIMARY_VS_QUATERNARY_MEMORY_CD8_TCELL_DN	200	10	0.001290868	0.036109669
GSE40225_WT_VS_RIP_B7X_DIABETIC_MOUSE_PANCREATIC_CD8_TCELL_UP	194	10	0.001309565	0.036164785
GSE22886_IGG_IGA_MEMORY_BCELL_VS_BM_PLASMA_CELL_UP	200	10	0.001341598	0.036515439
GSE41867_NAIVE_VS_DAY8_LCMV_EFFECTOR_CD8_TCELL_DN	200	10	0.001416955	0.038352238
GSE7460_WT_VS_FOXP3_HET_ACT_WITH_TGFB_TCONV_UP	200	11	0.001440028	0.038548451
GSE19198_CTRL_VS_IL21_TREATED_TCELL_24H_DN	200	10	0.00150612	0.038706224
GSE26488_CTRL_VS_PEPTIDE_INJECTION_OT2_THYMOCYTE_DN	180	10	0.001501258	0.038706224
GSE40274_LEF1_VS_FOXP3_AND_LEF1_TRANSDUCED_ACTIVATED_CD4_TCELL_DN	200	10	0.001535723	0.038767058
GSE7831_UNSTIM_VS_CPG_STIM_PDC_1H_UP	200	10	0.001556863	0.039098124
GSE9509_10MIN_VS_30MIN_LPS_STIM_IL10_KO_MACROPHAGE_DN	198	10	0.001577167	0.0394049
GSE17301_IFNA2_VS_IFNA2_AND_ACD3_ACD28_STIM_CD8_TCELL_DN	199	10	0.001588168	0.039477326
GSE24634_TEFF_VS_TCONV_DAY5_IN_CULTURE_DN	200	10	0.001618496	0.039824814
GSE14699_NAIVE_VS_DELETIONAL_TOLERANCE_CD8_TCELL_DN	200	10	0.001638501	0.039990201
GSE25088_WT_VS_STAT6_KO_MACROPHAGE_IL4_STIM_UP	200	10	0.001804473	0.042884846
GSE5542_UNTREATED_VS_IFNA_TREATED_EPITHELIAL_CELLS_6H_UP	193	10	0.001867532	0.04353404
GSE16385_ROSIGLITAZONE_IL4_VS_IFNG_TNF_STIM_MACROPHAGE_UP	200	10	0.002001717	0.045785751
GSE24210_RESTING_TREG_VS_TCONV_UP	200	10	0.002266025	0.047179807
GSE41867_NAIVE_VS_DAY15_LCMV_EFFECTOR_CD8_TCELL_DN	200	10	0.002197794	0.047179807
GSE6875_WT_VS_FOXP3_KO_TREG_UP	199	10	0.002341522	0.047547881
GSE41867_NAIVE_VS_DAY6_LCMV_EFFECTOR_CD8_TCELL_DN	200	10	0.002480113	0.049743213
