# Supplementary material for: An optimized library for reference-based deconvolution of whole-blood biospecimens assayed using the Illumina HumanMethylationEPIC BeadArray
Source: Genome Biol. 2018 May 29;19:64. doi: 10.1186/s13059-018-1448-7 (PMC5975716; doi:10.1186/s13059-018-1448-7)
Supplement: Supplementary file 4 — L-DMR IDOL library. (CSV 113 kb) [file 13059_2018_1448_MOESM4_ESM.csv]

Additional file 4 L-DMR IDOL library
	chr	start	end	Cell_min	cell_max	cell_mean	Cell_deconv	CD8T	CD4T	NK	Bcell	Mono	Neu	Type	Probe_rs	Probe_maf	CpG_rs	CpG_maf	SBE_rs	SBE_maf	Islands_Name	Relation_to_Island	UCSC_RefGene_Name	Phantom4_Enhancers	Phantom5_Enhancers	DNase_Hypersensitivity_NAME	DNase_Hypersensitivity_Evidence_Count	Methyl27_Loci	Methyl450_Loci	function_group	distance	nearestGeneSymbol	nearestTranscript
cg00133995	chr19	16452851	16452852	0.035982743	0.298786174	0.119687986	CD4T	0.129519237	0.298786174	0.108926065	0.035982743	0.040495344	0.104418354	II	NA	NA	NA	NA	NA	NA		OpenSea			chr19:16452764-16452764					Intergenic	93254	EPS15L1	uc002neb.1
cg00219921	chr2	87012810	87012811	0.133675853	0.943263441	0.77759921	CD8T	0.133675853	0.807195992	0.915346342	0.943263441	0.936358504	0.92975513	II	rs7563771	0.016942	NA	NA	NA	NA	chr2:87015974-87018182	N_Shelf	CD8A;CD8A;CD8A;CD8A			chr2:87012745-87013015	3		TRUE	3'UTR	6025	CD8A	uc002srt.3
cg00225157	chr6	33173038	33173039	0.204290305	0.424194609	0.358077264	CD8T	0.204290305	0.322681811	0.404319269	0.372835889	0.420141703	0.424194609	II	NA	NA	NA	NA	NA	NA	chr6:33172289-33172823	S_Shore	HSD17B8			chr6:33172540-33173790	3		TRUE	Body	623	HSD17B8	uc003odi.2
cg00297099	chr6	365158	365159	0.056593412	0.922111721	0.773037887	Bcell	0.919938822	0.914969158	0.913793662	0.056593412	0.922111721	0.910820544	II	NA	NA	rs2671416	0.22963	NA	NA		OpenSea				chr6:364505-365235	3			Intergenic	26579	IRF4	uc010jne.2
cg00298230	chr3	66352837	66352838	0.076163694	0.911243453	0.433721393	Mono	0.334685575	0.255856959	0.076163694	0.390326764	0.911243453	0.634051915	II	NA	NA	NA	NA	NA	NA		OpenSea	SLC25A26;SLC25A26;SLC25A26		chr3:66352729-66352729	chr3:66352745-66353075	3			Body	101995	LRIG1	uc011bfu.2
cg00379635	chr2	25635205	25635206	0.302466761	0.908163819	0.755095984	NK	0.797051968	0.824169773	0.302466761	0.908163819	0.862029802	0.836693782	II	NA	NA	NA	NA	NA	NA		OpenSea	DTNB;DTNB;DTNB;DTNB;DTNB;DTNB;DTNB;DTNB							Body	370231	EFR3B	uc002rfw.2
cg00458681	chr22	19010419	19010420	0.05533856	0.774317918	0.261996022	Bcell	0.070448568	0.05533856	0.144193948	0.774317918	0.365850473	0.161826667	II	NA	NA	NA	NA	NA	NA		OpenSea	DGCR10			chr22:19010380-19010775	3		TRUE	Body	281	DGCR10	uc011agq.2
cg00467292	chr10	89420629	89420630	0.262849188	0.879804847	0.745140043	NK	0.85904906	0.796445412	0.262849188	0.879804847	0.835409657	0.837282095	II	NA	NA	NA	NA	NA	NA	chr10:89419346-89420027	S_Shore	PAPSS2;PAPSS2			chr10:89420565-89420795	3			Body	1152	PAPSS2	uc001kew.3
cg00475745	chr17	64633793	64633794	0.448515283	0.937973966	0.842760865	NK	0.876283115	0.926625297	0.448515283	0.937042969	0.937973966	0.930124559	II	NA	NA	NA	NA	NA	NA		OpenSea	PRKCA			chr17:64633685-64633950	3			Body	408236	APOH	uc002jfn.4
cg00482026	chr7	133049843	133049844	0.081099193	0.933462945	0.77687389	NK	0.872952194	0.923160064	0.081099193	0.933462945	0.927064463	0.923504482	II	NA	NA	NA	NA	NA	NA		OpenSea	EXOC4;EXOC4			chr7:133049700-133049895	3			Body	283014	CHCHD3	uc003vre.3
cg00484798	chr5	164654519	164654520	0.064618686	0.901092347	0.745966766	Neu	0.901092347	0.890044345	0.891744784	0.898382681	0.829917755	0.064618686	II	rs10476501	0.024138	NA	NA	NA	NA		OpenSea								Intergenic	1767375	NUDCD2	uc003lze.3
cg00567930	chr1	2250796	2250797	0.470203707	0.851554389	0.718242199	CD8T	0.470203707	0.657716893	0.818653965	0.678933467	0.851554389	0.832390772	II	NA	NA	NA	NA	NA	NA	chr1:2249315-2249634	S_Shore							TRUE	Intergenic	72416	RER1	uc001aje.2
cg00570498	chr5	156694853	156694854	0.216790627	0.832439989	0.499134878	Mono	0.216790627	0.292221089	0.481416617	0.58536232	0.832439989	0.586578626	II	NA	NA	NA	NA	NA	NA	chr5:156692812-156693749	S_Shore	CYFIP2;CYFIP2;CYFIP2;CYFIP2			chr5:156694760-156695395	3			TSS1500	77874	FNDC9	uc003lwu.2
cg00581152	chr10	102094610	102094611	0.054612375	0.923825893	0.74977809	Neu	0.908424736	0.900362568	0.906047457	0.923825893	0.80539551	0.054612375	II	rs578702	0.067982	NA	NA	NA	NA		OpenSea				chr10:102094485-102094710	3			Intergenic	12160	SCD	uc001kqy.3
cg00619207	chr1	111743368	111743369	0.060678979	0.845861781	0.267318034	Bcell	0.060678979	0.06249555	0.063243368	0.845861781	0.109589415	0.462039113	II	NA	NA	NA	NA	NA	NA	chr1:111746337-111747303	N_Shelf	DENND2D			chr1:111742465-111743675	3	TRUE	TRUE	TSS200	3790	DENND2D	uc001eal.2
cg00661777	chr7	106511741	106511742	0.05242789	0.766565252	0.226432535	Neu	0.164251355	0.248263183	0.061006846	0.05242789	0.066080687	0.766565252	II	NA	NA	NA	NA	NA	NA	chr7:106508057-106508733	S_Shelf	PIK3CG			chr7:106511400-106511810	3		TRUE	Body	5816	PIK3CG	uc003vdw.3
cg00678668	chr14	55221389	55221390	0.592688799	0.94128898	0.867250921	CD4T	0.891383296	0.592688799	0.903289592	0.940670945	0.94128898	0.934183913	II	NA	NA	NA	NA	NA	NA		OpenSea	SAMD4A;SAMD4A;SAMD4A			chr14:55221285-55221730	3		TRUE	Body	115	SAMD4A	uc001xbg.2
cg00705730	chr2	106438120	106438121	0.042843866	0.936417726	0.777612556	Neu	0.926223437	0.918171599	0.930523436	0.936417726	0.911495273	0.042843866	II	NA	NA	NA	NA	NA	NA		OpenSea	NCK2;NCK2			chr2:106437980-106438170	3		TRUE	5'UTR	76599	NCK2	uc002tdg.3
cg00819441	chr17	76381937	76381938	0.042106934	0.585166423	0.20305844	NK	0.290534041	0.104170754	0.585166423	0.092184187	0.104188304	0.042106934	II	NA	NA	NA	NA	NA	NA		OpenSea	PGS1;PGS1;PGS1;PGS1			chr17:76381760-76382030	3			Body	7201	PGS1	uc002jvm.3
cg00819880	chr11	47175915	47175916	0.30324616	0.83513178	0.646565322	CD8T	0.30324616	0.544183278	0.791105143	0.83513178	0.711477149	0.694248421	II	NA	NA	NA	NA	NA	NA		OpenSea	C11orf49;C11orf49;C11orf49;C11orf49;C11orf49;C11orf49;C11orf49			chr11:47175780-47176110	3			Body	19474	ARFGAP2	uc010rha.2
cg00910503	chr17	80393666	80393667	0.48618061	0.976796756	0.881974149	NK	0.976796756	0.968539885	0.48618061	0.918226058	0.972868511	0.969233072	I	NA	NA	NA	NA	NA	NA	chr17:80393470-80393752	Island	HEXDC			chr17:80393565-80393715	3		TRUE	Body	1335	HEXDC	uc010wvn.1
cg00934800	chr20	1806293	1806294	0.098304377	0.943234379	0.781702763	Neu	0.939094261	0.930581418	0.927864464	0.943234379	0.851137677	0.098304377	II	NA	NA	NA	NA	NA	NA		OpenSea				chr20:1806140-1806535	3			Intergenic	45900	LOC100289473	uc021vzr.1
cg00941595	chr7	73507338	73507339	0.06221044	0.78731024	0.263968021	CD4T	0.488533872	0.78731024	0.08024946	0.06601663	0.06221044	0.099487483	II	NA	NA	NA	NA	NA	NA		OpenSea	LIMK1;LIMK1			chr7:73507165-73507915	3			TSS200	161398	RFC2	uc003uaj.3
cg00948513	chr2	122258942	122258943	0.109040821	0.905446994	0.74702238	NK	0.801971501	0.867184226	0.109040821	0.901957752	0.905446994	0.896532988	II	NA	NA	NA	NA	NA	NA		OpenSea	CLASP1;CLASP1;CLASP1;CLASP1			chr2:122258580-122258995	3			Body	29512	RNU4ATAC	uc010yzd.1
cg00960440	chr12	719749	719750	0.027600512	0.530423765	0.168407254	CD4T	0.277285765	0.530423765	0.03261266	0.113047288	0.029473531	0.027600512	II	NA	NA	NA	NA	NA	NA	chr12:718174-718505	S_Shore	NINJ2;NINJ2;NINJ2			chr12:719425-719895	3			TSS200	33051	NINJ2	uc010sdr.2
cg00989306	chr11	129920441	129920442	0.072759616	0.932568249	0.779604559	Mono	0.911183288	0.91836833	0.932568249	0.920943009	0.072759616	0.921804865	II	NA	NA	NA	NA	NA	NA		OpenSea			chr11:129920255-129920255	chr11:129920180-129920530	3			Intergenic	19273	APLP2	uc001qfp.3
cg01012879	chr1	244613363	244613364	0.263210129	0.925185919	0.794459774	Neu	0.87881105	0.875697147	0.900971564	0.925185919	0.922882833	0.263210129	II	NA	NA	NA	NA	NA	NA	chr1:244614522-244615601	N_Shore	ADSS			chr1:244613265-244613535	3		TRUE	Body	97425	C1orf100	uc001iah.4
cg01012950	chr3	45205186	45205187	0.026828494	0.700253684	0.243595923	Neu	0.349237834	0.227086299	0.127218839	0.026828494	0.030950389	0.700253684	II	NA	NA	NA	NA	NA	NA		OpenSea				chr3:45205005-45205355	3			Intergenic	137426	CLEC3B	uc003cok.4
cg01165928	chr7	102082517	102082518	0.054845861	0.938386423	0.784408128	Bcell	0.938386423	0.93128917	0.932504348	0.054845861	0.93149914	0.917923829	II	NA	NA	NA	NA	NA	NA		OpenSea	ORAI2;ORAI2;ORAI2;ORAI2			chr7:102082065-102082590	3			5'UTR	8539	ORAI2	uc003uzj.3
cg01219426	chr11	95856658	95856659	0.046531782	0.557806129	0.250286192	Mono	0.046531782	0.25618982	0.055780134	0.159874969	0.557806129	0.425534318	II	NA	NA	NA	NA	NA	NA		OpenSea	MAML2						TRUE	Body	217942	MIR1260B	uc021qoz.1
cg01319874	chr20	46397228	46397229	0.04263373	0.763081085	0.61135575	Mono	0.697707412	0.732761309	0.763081085	0.73872613	0.04263373	0.693224834	II	NA	NA	NA	NA	NA	NA		OpenSea	SULF2;SULF2;SULF2		chr20:46396946-46396946	chr20:46397180-46397515	3			5'UTR	141481	NCOA3	uc010zyc.2
cg01692842	chr11	134126364	134126365	0.039553201	0.917740571	0.751520878	Neu	0.893224813	0.891656713	0.896231885	0.917740571	0.870718084	0.039553201	II	NA	NA	NA	NA	NA	NA	chr11:134122762-134122981	S_Shelf	ACAD8						TRUE	Body	76	ACAD8	uc010scr.1
cg01699630	chr6	131894023	131894024	0.107476813	0.927010475	0.782858769	Neu	0.912109513	0.911301159	0.918431799	0.920822856	0.927010475	0.107476813	II	NA	NA	NA	NA	NA	NA		OpenSea	ARG1						TRUE	TSS1500	322723	AKAP7	uc003qcm.2
cg01760279	chr10	63840121	63840122	0.04010307	0.925495583	0.752582667	Bcell	0.873732169	0.865196205	0.900324692	0.04010307	0.925495583	0.910644285	II	NA	NA	NA	NA	NA	NA		OpenSea	ARID5B;ARID5B			chr10:63839820-63840315	3			Body	31150	ARID5B	uc001jlu.2
cg01795081	chr9	139434186	139434187	0.032650552	0.407070761	0.120432147	NK	0.056259385	0.048281786	0.407070761	0.120042753	0.058287643	0.032650552	II	NA	NA	NA	NA	NA	NA		OpenSea	NOTCH1		chr9:139434156-139434156	chr9:139434145-139434495	3			Body	6050	NOTCH1	uc004chz.3
cg01823975	chr16	84613567	84613568	0.62233241	0.920374117	0.839678252	CD8T	0.62233241	0.799882463	0.893194401	0.887447531	0.920374117	0.914838591	II	NA	NA	NA	NA	NA	NA		OpenSea	COTL1			chr16:84613560-84613950	3			Body	75278	TLDC1	uc002fib.3
cg01842756	chr6	125330910	125330911	0.102521529	0.923492545	0.757591696	Mono	0.872066279	0.902283935	0.923492545	0.873772609	0.102521529	0.871413277	II	NA	NA	NA	NA	NA	NA		OpenSea	RNF217;RNF217;RNF217			chr6:125330760-125331055	3			Body	143967	TPD52L1	uc003pzu.1
cg01879195	chr18	26728044	26728045	0.0406345	0.609422264	0.227956123	NK	0.261851985	0.261192036	0.609422264	0.148089581	0.0406345	0.046546372	II	NA	NA	NA	NA	NA	NA		OpenSea				chr18:26727920-26728250	3			Intergenic	970598	CDH2	uc002kwg.2
cg01905489	chr1	26616534	26616535	0.119451809	0.460834879	0.245563452	Mono	0.12153947	0.159938639	0.376478452	0.119451809	0.460834879	0.235137464	II	NA	NA	NA	NA	NA	NA		OpenSea	UBXN11;UBXN11;UBXN11		chr1:26616527-26616527	chr1:26616085-26617635	3		TRUE	Body	16659	UBXN11	uc001blw.3
cg01926319	chr1	160642975	160642976	0.036109435	0.555871105	0.199035553	NK	0.215577738	0.070083188	0.555871105	0.095891812	0.036109435	0.220680041	II	NA	NA	NA	NA	NA	NA		OpenSea				chr1:160642705-160643130	3			Intergenic	38664	CD48	uc001fwn.4
cg01926777	chr3	23155655	23155656	0.02791411	0.368398681	0.124147396	NK	0.177207126	0.102922307	0.368398681	0.035497189	0.032944966	0.02791411	II	NA	NA	NA	NA	NA	NA		OpenSea				chr3:23155325-23155730	3			Intergenic	88996	UBE2E2	uc010hfc.2
cg01957768	chr17	65516088	65516089	0.508689918	0.952682521	0.852960149	CD4T	0.852184916	0.508689918	0.933505361	0.938058294	0.952682521	0.932639886	II	NA	NA	NA	NA	NA	NA		OpenSea	PITPNC1;PITPNC1			chr17:65515985-65516270	3			Body	197971	NOL11	uc002jgd.1
cg01960300	chr1	145727016	145727017	0.462727922	0.856220866	0.77707927	NK	0.843609728	0.841939297	0.462727922	0.816308352	0.856220866	0.841669455	II	NA	NA	NA	NA	NA	NA		OpenSea	PDZK1						TRUE	TSS1500	11450	CD160	uc001eol.1
cg02015961	chr8	20061515	20061516	0.088797177	0.934785544	0.783424295	Neu	0.934785544	0.929529901	0.915097713	0.932824176	0.89951126	0.088797177	II	rs17092154	0.092949	NA	NA	NA	NA		OpenSea	ATP6V1B2							Body	6810	ATP6V1B2	uc003wzp.3
cg02020985	chr3	47475621	47475622	0.562243344	0.838757444	0.783290582	NK	0.816010061	0.814987109	0.562243344	0.834468865	0.838757444	0.833276669	II	NA	NA	NA	NA	NA	NA		OpenSea	SCAP							Body	53129	PTPN23	uc011baw.1
cg02046836	chr11	75550064	75550065	0.457264955	0.90089193	0.793299504	NK	0.857256524	0.824976776	0.457264955	0.869309195	0.90089193	0.850097643	II	NA	NA	NA	NA	NA	NA		OpenSea	UVRAG							Body	70371	LOC283214	uc001owz.3
cg02099683	chr10	126386947	126386948	0.059065224	0.487942725	0.174716694	Mono	0.078280264	0.081062372	0.059065224	0.139197141	0.487942725	0.202752437	II	NA	NA	NA	NA	NA	NA		OpenSea	FAM53B		chr10:126386863-126386863	chr10:126386045-126387135	3			Body	45981	FAM53B	uc001lhv.1
cg02129005	chr2	86412960	86412961	0.0256707	0.565380812	0.141939902	Mono	0.039863198	0.033728385	0.028154748	0.0256707	0.565380812	0.158841572	II	NA	NA	NA	NA	NA	NA		OpenSea	IMMT;IMMT;IMMT			chr2:86412720-86413050	3			Body	14524	IMMT	uc002src.1
cg02133939	chr9	5947912	5947913	0.067436458	0.898320811	0.709576588	NK	0.641207413	0.869487367	0.067436458	0.898320811	0.894884939	0.886122543	II	NA	NA	NA	NA	NA	NA		OpenSea	KIAA2026			chr9:5947860-5948075	3			Body	57002	MLANA	uc003zjo.1
cg02171859	chr7	853441	853442	0.538631158	0.822573971	0.627839033	CD4T	0.692815569	0.822573971	0.568073346	0.594157223	0.550782932	0.538631158	II	NA	NA	NA	NA	NA	NA	chr7:855308-856747	N_Shore				chr7:852905-853595	3		TRUE	Intergenic	1751	SUN1	uc021zyl.1
cg02192218	chr16	28500049	28500050	0.344959175	0.892800542	0.746818931	NK	0.783975535	0.832397694	0.344959175	0.748563048	0.892800542	0.878217594	II	NA	NA	NA	NA	NA	NA	chr16:28502813-28503491	N_Shelf	CLN3;CLN3			chr16:28500040-28500250	3		TRUE	Body	5919	APOBR	uc002dqb.2
cg02203737	chr20	19809171	19809172	0.041335574	0.536414357	0.188267624	Neu	0.136514307	0.170250063	0.049382992	0.195708453	0.041335574	0.536414357	II	NA	NA	NA	NA	NA	NA		OpenSea				chr20:19808940-19809235	3			Intergenic	543930	LOC100130264	uc010zsd.1
cg02212836	chr6	6589075	6589076	0.063505441	0.831563864	0.360926273	Neu	0.388286252	0.285353152	0.442687009	0.063505441	0.154161923	0.831563864	II	NA	NA	NA	NA	NA	NA		OpenSea	LY86;LOC285780			chr6:6589020-6589170	3	TRUE	TRUE	1stExon	140	LY86	uc003mwy.1
cg02219383	chr3	43385111	43385112	0.486532698	0.907252032	0.794317265	CD8T	0.486532698	0.842652239	0.735310348	0.904814282	0.907252032	0.889341991	II	NA	NA	NA	NA	NA	NA		OpenSea	SNRK;SNRK						TRUE	Body	40520	SNRK	uc003cmu.3
cg02244028	chr3	38992200	38992201	0.119635118	0.934918439	0.786103955	Mono	0.934918439	0.927824517	0.916936332	0.93074126	0.119635118	0.886568062	II	NA	NA	NA	NA	NA	NA		OpenSea	SCN11A			chr3:38992145-38992435	3		TRUE	TSS200	147	SCN11A	uc021wvy.1
cg02324835	chr8	28919075	28919076	0.072088383	0.913601689	0.657633055	CD8T	0.072088383	0.351019664	0.793281558	0.909572016	0.913601689	0.906235023	II	NA	NA	NA	NA	NA	NA		OpenSea				chr8:28918620-28919315	3		TRUE	Intergenic	91514	HMBOX1	uc003xhf.3
cg02647842	chr17	33581722	33581723	0.093163883	0.92555304	0.770428593	Mono	0.92555304	0.919367621	0.915020976	0.901387164	0.093163883	0.868078872	II	NA	NA	NA	NA	NA	NA		OpenSea	SLFN5			chr17:33581425-33581735	3			5'UTR	60309	SLC35G3	uc002hjd.2
cg02735685	chr12	53924036	53924037	0.129874102	0.918251676	0.77908977	Neu	0.917922386	0.913090269	0.91378442	0.918251676	0.881615763	0.129874102	II	NA	NA	NA	NA	NA	NA		OpenSea	ATF7;ATF7;ATF7		chr12:53923951-53923951					Body	95742	ATF7	uc001sea.4
cg02739893	chr15	44270022	44270023	0.477513443	0.893676408	0.812382889	NK	0.870325202	0.876720349	0.477513443	0.877727885	0.893676408	0.878334048	II	NA	NA	NA	NA	NA	NA		OpenSea	FRMD5;FRMD5;FRMD5;FRMD5							Body	216620	FRMD5	uc001ztk.1
cg02758236	chr11	128562003	128562004	0.031197611	0.569026028	0.197520198	CD8T	0.569026028	0.304403957	0.198451866	0.050332529	0.031709199	0.031197611	II	rs116162215	0.01086	NA	NA	NA	NA	chr11:128562671-128565011	N_Shore	FLI1			chr11:128561745-128564355	3		TRUE	TSS1500	5572	FLI1	uc010sbt.2
cg02774968	chr1	233041681	233041682	0.274411156	0.757067441	0.432906283	Bcell	0.444813975	0.377548697	0.326975853	0.757067441	0.416620574	0.274411156	II	NA	NA	NA	NA	NA	NA		OpenSea				chr1:233041460-233041690	3			Intergenic	152581	PCNX2	uc001hvk.1
cg02833739	chr13	51102958	51102959	0.064473538	0.924659059	0.753704256	Neu	0.917571013	0.85918614	0.919322445	0.924659059	0.837013338	0.064473538	II	rs73184431	0.013889	NA	NA	NA	NA		OpenSea	DLEU1-AS1							TSS1500	279031	DLEU7-AS1	uc001vey.3
cg03177171	chr1	33547803	33547804	0.526568769	0.805695468	0.634746661	CD8T	0.805695468	0.685160071	0.599896288	0.619675053	0.571484315	0.526568769	II	NA	NA	NA	NA	NA	NA	chr1:33546524-33547243	S_Shore	AZIN2;AZIN2;AZIN2;AZIN2;AZIN2;AZIN2;AZIN2;AZIN2;AZIN2			chr1:33547265-33547995	3			5'UTR	99866	TRIM62	uc001bxb.3
cg03184447	chr22	32268167	32268168	0.250945471	0.820204488	0.680926731	NK	0.716445886	0.786529206	0.250945471	0.820204488	0.766805177	0.74463016	II	NA	NA	NA	NA	NA	NA		OpenSea	DEPDC5;DEPDC5;DEPDC5;DEPDC5;DEPDC5							Body	19264	DEPDC5	uc011aly.2
cg03196485	chr2	87021117	87021118	0.097218024	0.863445824	0.519845237	CD8T	0.097218024	0.358237453	0.597389631	0.863445824	0.654444651	0.548335838	II	rs35739120	0.137192	NA	NA	NA	NA	chr2:87015974-87018182	S_Shelf	CD8A		chr2:87020980-87020980	chr2:87021000-87021315	3		TRUE	5'UTR	14400	CD8A	uc002srv.3
cg03224259	chr8	123801550	123801551	0.048260832	0.890821174	0.740049956	Bcell	0.890821174	0.873364352	0.866418296	0.048260832	0.883033068	0.878402017	II	NA	NA	NA	NA	NA	NA		OpenSea	ZHX2		chr8:123801301-123801301					5'UTR	253111	DERL1	uc003ypl.3
cg03261800	chr9	36985761	36985762	0.224051657	0.877137512	0.38536811	Bcell	0.418261599	0.325852189	0.224051657	0.877137512	0.229328548	0.237577155	II	NA	NA	NA	NA	NA	NA	chr9:36985986-36986924	N_Shore	PAX5			chr9:36984845-36986515	3		TRUE	Body	94130	EBLN3P	uc003zzp.2
cg03377878	chr3	13062585	13062586	0.059767241	0.934705997	0.782504532	Bcell	0.934705997	0.925177759	0.932780391	0.059767241	0.927614455	0.91498135	II	NA	NA	NA	NA	NA	NA		OpenSea	IQSEC1		chr3:13062449-13062449					Body	52030	IQSEC1	uc011auw.2
cg03404662	chr9	114937740	114937741	0.044724902	0.43435169	0.133127213	CD4T	0.165321494	0.43435169	0.052339097	0.055866146	0.046159952	0.044724902	II	NA	NA	NA	NA	NA	NA	chr9:114937020-114937824	Island	SUSD1			chr9:114937225-114938515	3		TRUE	TSS200	183	SUSD1	uc004bfu.3
cg03533256	chr17	72620088	72620089	0.060873954	0.852299506	0.661997023	Mono	0.764915324	0.774842501	0.852299506	0.848254803	0.060873954	0.670796051	II	NA	NA	NA	NA	NA	NA		OpenSea	CD300E			chr17:72619920-72620175	3		TRUE	TSS1500	39030	C17orf77	uc002jla.1
cg03541835	chr10	85956013	85956014	0.08449086	0.342627567	0.183200885	CD8T	0.342627567	0.221196081	0.214154778	0.143901903	0.092834122	0.08449086	II	rs4933972	0.292237	NA	NA	NA	NA	chr10:85954199-85955303	S_Shore	PCDH21			chr10:85955765-85956235	3		TRUE	Body	1600	CDHR1	uc001kcv.3
cg03699843	chr16	50701064	50701065	0.080942943	0.582459981	0.191023064	Bcell	0.130293843	0.170235254	0.096624192	0.582459981	0.080942943	0.085582174	II	NA	NA	NA	NA	NA	NA		OpenSea	SNX20;SNX20			chr16:50700700-50701470	3		TRUE	3'UTR	118822	NKD1	uc002egg.2
cg03722295	chr19	10519375	10519376	0.080910706	0.775245832	0.292043078	Neu	0.143683407	0.111943989	0.080910706	0.394550855	0.24592368	0.775245832	II	rs17697965	0.000208	NA	NA	NA	NA	chr19:10513990-10515616	S_Shelf				chr19:10519320-10519515	3		TRUE	Intergenic	5103	CDC37	uc002mof.1
cg03800712	chr22	26975222	26975223	0.045214674	0.278504494	0.104473913	CD4T	0.112168694	0.278504494	0.061298347	0.084410204	0.045247066	0.045214674	II	NA	NA	NA	NA	NA	NA		OpenSea	TPST2							5'UTR	10865	TPST2	uc003acx.3
cg03815480	chr16	48492439	48492440	0.042141092	0.675500575	0.239934095	Neu	0.240628669	0.19489816	0.054934379	0.231501698	0.042141092	0.675500575	II	NA	NA	NA	NA	NA	NA		OpenSea	MIR5095			chr16:48492325-48492575	3			Body	151679	N4BP1	uc002efp.3
cg03860768	chr8	11351571	11351572	0.034310869	0.934134518	0.760514561	Bcell	0.876697774	0.894751735	0.909514736	0.034310869	0.934134518	0.913677733	II	NA	NA	NA	NA	NA	NA		OpenSea	BLK;BLK					TRUE	TRUE	5'UTR	49	BLK	uc003wtx.3
cg03865101	chr12	1883663	1883664	0.040116283	0.914351769	0.732963154	Neu	0.914351769	0.908805994	0.776291362	0.871864911	0.886348607	0.040116283	II	rs11614639	0.481495	NA	NA	NA	NA		OpenSea	ADIPOR2			chr12:1883485-1883735	3			Body	37224	CACNA2D4	uc021qsy.1
cg03881776	chr5	945838	945839	0.456548739	0.892338183	0.806392354	NK	0.879235357	0.863899132	0.456548739	0.892338183	0.882388097	0.863944617	II	rs111232453	0.012809	NA	NA	NA	NA		OpenSea				chr5:945225-946075	3			Intergenic	52868	TRIP13	uc010ite.2
cg03903882	chr9	115915314	115915315	0.142756084	0.89822419	0.75466758	Neu	0.89822419	0.882462971	0.882891695	0.885088057	0.836582485	0.142756084	II	NA	NA	NA	NA	NA	NA	chr9:115913081-115913807	S_Shore	SLC31A2		chr9:115914968-115914968	chr9:115915025-115915335	3			Body	31363	FKBP15	uc004bgr.2
cg03918239	chr15	28436906	28436907	0.065689722	0.944173229	0.698678917	NK	0.670355709	0.761338929	0.065689722	0.944173229	0.915298703	0.835217212	II	NA	NA	NA	NA	NA	NA		OpenSea	HERC2							Body	12174	HERC2	uc001zbk.1
cg03956353	chr1	110306642	110306643	0.37914304	0.90253065	0.80073343	NK	0.880384448	0.862993345	0.37914304	0.90253065	0.886156085	0.893193014	II	rs115151719	0.017376	NA	NA	NA	NA		OpenSea	EPS8L3;EPS8L3;EPS8L3			chr1:110306325-110306915	3		TRUE	TSS200	0	EPS8L3	uc001dyq.2
cg04009588	chr9	35619585	35619586	0.056779547	0.458481274	0.162916606	CD4T	0.161431427	0.458481274	0.063507405	0.056779547	0.100247911	0.137052072	II	NA	NA	NA	NA	NA	NA	chr9:35616980-35617324	S_Shelf	CD72			chr9:35619205-35620135	3			TSS1500	27267	CD72	uc010mkw.1
cg04081928	chr9	135853940	135853941	0.023282376	0.373383403	0.109810789	NK	0.114302669	0.081932694	0.373383403	0.038863867	0.027099728	0.023282376	II	rs74866944	0.011295	NA	NA	NA	NA		OpenSea	GFI1B;GFI1B							TSS200	45	GFI1B	uc004ccg.3
cg04087102	chr1	44004704	44004705	0.396671707	0.847369575	0.748267029	CD8T	0.396671707	0.762608903	0.813774567	0.828519691	0.847369575	0.840657732	II	NA	NA	NA	NA	NA	NA		OpenSea	PTPRF;PTPRF			chr1:44004660-44004935	3			5'UTR	834	PTPRF	uc001cjt.4
cg04087681	chr9	108640112	108640113	0.049997543	0.893495298	0.73419386	Bcell	0.866133187	0.867078377	0.861343944	0.049997543	0.867114813	0.893495298	II	NA	NA	NA	NA	NA	NA		OpenSea				chr9:108640045-108640375	3			Intergenic	183305	TMEM38B	uc004bcu.2
cg04100356	chr1	21320504	21320505	0.038743199	0.920638649	0.734671904	Neu	0.920638649	0.867471905	0.858801186	0.916092557	0.806283926	0.038743199	II	NA	NA	NA	NA	NA	NA		OpenSea	EIF4G3;EIF4G3;EIF4G3;EIF4G3			chr1:21320380-21320630	3			Body	56981	EIF4G3	uc009vpz.3
cg04100392	chr17	65809667	65809668	0.032448826	0.940189203	0.783037667	Bcell	0.933214382	0.930568844	0.931617096	0.032448826	0.940189203	0.93018765	II	NA	NA	NA	NA	NA	NA		OpenSea				chr17:65809660-65809935	3			Intergenic	12111	BPTF	uc010wqm.1
cg04136456	chr1	11413470	11413471	0.033992603	0.389121632	0.130764535	CD4T	0.149108108	0.389121632	0.095643562	0.082129811	0.034591492	0.033992603	II	NA	NA	NA	NA	NA	NA		OpenSea				chr1:11413260-11413570	3		TRUE	Intergenic	80214	UBIAD1	uc001asg.3
cg04162316	chr17	78786355	78786356	0.412059671	0.9633708	0.850351558	CD4T	0.867281283	0.412059671	0.948675285	0.96217328	0.9633708	0.948549026	I	rs2672903	0.027512	NA	NA	NA	NA	chr17:78789590-78789832	N_Shelf	RPTOR;RPTOR			chr17:78786185-78786495	3		TRUE	Body	267729	RPTOR	uc002jys.3
cg04208803	chr7	92466795	92466796	0.07845442	0.356590888	0.141440146	CD4T	0.151081763	0.356590888	0.090111966	0.090804165	0.07845442	0.081597676	II	NA	NA	NA	NA	NA	NA	chr7:92462201-92466387	S_Shore	CDK6;LOC101927497;LOC101927497;LOC101927497			chr7:92466060-92467110	3			TSS1500	853	CDK6	uc010lez.3
cg04250194	chr17	55363072	55363073	0.021575132	0.334347578	0.117663716	CD8T	0.334347578	0.159880001	0.141998331	0.026367045	0.021814209	0.021575132	II	NA	NA	NA	NA	NA	NA		OpenSea	MSI2;MSI2							Body	564359	MRPS23	uc002ivc.3
cg04256891	chr2	97440190	97440191	0.033504981	0.374744675	0.133565368	CD4T	0.22540428	0.374744675	0.055640528	0.077287484	0.033504981	0.034810262	II	NA	NA	NA	NA	NA	NA		OpenSea	CNNM4							Body	13550	CNNM4	uc002swx.3
cg04298647	chr11	96006253	96006254	0.369021985	0.815776112	0.713606404	CD4T	0.714776117	0.369021985	0.812363293	0.757659408	0.812041507	0.815776112	II	NA	NA	NA	NA	NA	NA		OpenSea	MAML2			chr11:96006160-96006395	3			Body	68347	MIR1260B	uc021qoz.1
cg04329870	chr2	87048747	87048748	0.244628164	0.900828012	0.773723619	CD8T	0.244628164	0.84591471	0.862449901	0.892338913	0.896182011	0.900828012	II	rs13001400	0.030064	NA	NA	NA	NA		OpenSea	CD8B;CD8B;CD8B			chr2:87048380-87048755	3		TRUE	Body	40199	ANAPC1P1	uc010fgu.1
cg04658357	chr17	18911043	18911044	0.420196615	0.912053333	0.784655644	CD8T	0.420196615	0.690463916	0.892084437	0.88790159	0.905233974	0.912053333	II	rs140071836	0.027	NA	NA	NA	NA	chr17:18906909-18908243	S_Shelf	SLC5A10;SLC5A10						TRUE	Body	55564	SLC5A10	uc002gut.2
cg04708975	chr19	40459334	40459335	0.028763218	0.412345153	0.145762192	NK	0.215199805	0.151424853	0.412345153	0.037195591	0.028763218	0.02964453	II	NA	NA	NA	NA	NA	NA		OpenSea			chr19:40459260-40459260	chr19:40459280-40459670	3			Intergenic	17576	PSMC4	uc002omq.4
cg04751498	chr3	44683607	44683608	0.676222537	0.94804869	0.893189601	CD4T	0.912833086	0.676222537	0.94804869	0.934289894	0.941340734	0.946402667	II	NA	NA	NA	NA	NA	NA		OpenSea	ZNF197;ZNF197							Body	119564	KIAA1143	uc011bac.2
cg04790521	chr6	86101402	86101403	0.352328422	0.864865269	0.731419479	CD8T	0.352328422	0.709011433	0.824482812	0.793366187	0.864865269	0.84446275	II	NA	NA	NA	NA	NA	NA		OpenSea								Intergenic	57898	NT5E	uc003pkn.3
cg04841041	chr18	21544745	21544746	0.421089837	0.874552266	0.747689503	CD8T	0.421089837	0.638169176	0.872309121	0.874552266	0.832010374	0.848006245	II	rs73400384	0.031079	NA	NA	NA	NA		OpenSea				chr18:21544300-21544790	3			Intergenic	27990	TTC39C	uc002kuu.3
cg04842938	chr11	122604195	122604196	0.046024046	0.891380397	0.696844377	Mono	0.891380397	0.868319447	0.824385695	0.749558604	0.046024046	0.801398075	II	NA	NA	NA	NA	NA	NA		OpenSea	UBASH3B			chr11:122604025-122604350	3			Body	77796	UBASH3B	uc001pyi.4
cg04880464	chr8	67447920	67447921	0.02265017	0.540281041	0.186001078	Neu	0.186129	0.152690164	0.027862012	0.02265017	0.186394083	0.540281041	II	NA	NA	NA	NA	NA	NA		OpenSea			chr8:67447907-67447907					Intergenic	77558	MYBL1	uc003xwj.3
cg04976477	chr2	238976651	238976652	0.592770893	0.941788711	0.844858433	CD8T	0.592770893	0.833345446	0.888221791	0.941788711	0.936688913	0.876334843	II	NA	NA	NA	NA	NA	NA		OpenSea	SCLY;UBE2F-SCLY							Body	32298	ESPNL	uc002vxq.4
cg05065075	chr17	36476531	36476532	0.160979823	0.943178841	0.799301936	Mono	0.940869234	0.933968511	0.93442843	0.943178841	0.160979823	0.882386776	II	NA	NA	NA	NA	NA	NA		OpenSea	MRPL45;MRPL45			chr17:36476325-36476735	3			Body	23541	MRPL45	uc002hpy.3
cg05085499	chr1	45276325	45276326	0.021884793	0.54376134	0.15306815	NK	0.250351258	0.046648636	0.54376134	0.026568406	0.021884793	0.029194469	I	NA	NA	NA	NA	NA	NA	chr1:45278765-45279644	N_Shelf	BTBD19			chr1:45275620-45276555	3			Body	3367	TCTEX1D4	uc001cmp.3
cg05089897	chr21	38886664	38886665	0.283215709	0.945946714	0.818346667	Neu	0.945946714	0.937504071	0.91255861	0.905037295	0.925817603	0.283215709	II	NA	NA	NA	NA	NA	NA		OpenSea	DYRK1A;DYRK1A;DYRK1A;DYRK1A;DYRK1A						TRUE	3'UTR	246830	DSCR3	uc002ywf.1
cg05298628	chr12	123379569	123379570	0.045972282	0.558893142	0.210673183	CD4T	0.234764179	0.558893142	0.045972282	0.29007092	0.069882396	0.064456178	II	NA	NA	NA	NA	NA	NA	chr12:123380333-123380894	N_Shore	VPS37B			chr12:123379245-123379755	3		TRUE	Body	39095	HIP1R	uc001udk.1
cg05316439	chr1	100866354	100866355	0.161608364	0.865893006	0.348169803	Bcell	0.178093322	0.161608364	0.162652099	0.865893006	0.493730146	0.227041879	II	NA	NA	NA	NA	NA	NA		OpenSea	CDC14A;CDC14A;CDC14A							Body	48330	CDC14A	uc009wec.1
cg05333648	chr11	117886486	117886487	0.216919634	0.693570391	0.345012089	CD4T	0.216919634	0.693570391	0.239068097	0.261361739	0.296207805	0.362944867	II	rs61740779	0.010204	NA	NA	NA	NA		OpenSea	TMPRSS4-AS1			chr11:117885945-117886495	3			Body	29033	IL10RA	uc001prw.3
cg05366453	chr10	111829665	111829666	0.060610352	0.476542437	0.143389229	Neu	0.060610352	0.07444276	0.080918091	0.079308665	0.088513066	0.476542437	II	NA	NA	NA	NA	NA	NA		OpenSea	ADD3;ADD3;ADD3			chr10:111829320-111829770	3			5'UTR	61525	ADD3-AS1	uc021pya.1
cg05381300	chr14	69195735	69195736	0.57736057	0.902146252	0.808452912	CD4T	0.790771543	0.57736057	0.848167248	0.847896811	0.902146252	0.884375049	II	rs75915843	0.032907	NA	NA	NA	NA		OpenSea			chr14:69195496-69195496					Intergenic	64894	ZFP36L1	uc001xkh.2
cg05496363	chr11	66083766	66083767	0.342164449	0.892081623	0.775935631	CD8T	0.342164449	0.822504506	0.864383477	0.866988391	0.892081623	0.867491342	I	rs3741368	0.298028	NA	NA	NA	NA	chr11:66083572-66083782	Island	CD248			chr11:66083480-66084255	3		TRUE	1stExon	747	CD248	uc001ohm.1
cg05575544	chr1	156662074	156662075	0.025503181	0.264557299	0.089312683	CD8T	0.264557299	0.111587319	0.04102827	0.067607541	0.025592489	0.025503181	II	rs11803948	0.066284	NA	NA	NA	NA		OpenSea				chr1:156661280-156662715	3			Intergenic	14884	NES	uc001fpq.3
cg05613635	chr7	43691169	43691170	0.40118907	0.893228219	0.606065085	Mono	0.40118907	0.401564814	0.634007097	0.699859119	0.893228219	0.606542189	II	NA	NA	NA	NA	NA	NA		OpenSea	COA1;COA1			chr7:43690020-43691255	3			Body	68476	STK17A	uc003tih.3
cg05756986	chr11	4079345	4079346	0.021055486	0.458577114	0.150150492	NK	0.198118988	0.173607391	0.458577114	0.021055486	0.024214577	0.025329393	II	NA	NA	NA	NA	NA	NA		OpenSea	STIM1;STIM1;STIM1			chr11:4079105-4079675	3			Body	217131	RHOG	uc001lyu.2
cg05936004	chr3	130693828	130693829	0.052921871	0.936335806	0.767967726	Neu	0.92962342	0.926771384	0.904602185	0.936335806	0.85755169	0.052921871	II	NA	NA	NA	NA	NA	NA		OpenSea	ATP2C1;ATP2C1;ATP2C1;ATP2C1						TRUE	Body	51806	ASTE1	uc010htm.1
cg05969889	chr6	143418703	143418704	0.551938752	0.95366504	0.877660543	CD4T	0.927186209	0.551938752	0.942679866	0.946143559	0.95366504	0.944349834	II	NA	NA	NA	NA	NA	NA		OpenSea	AIG1;AIG1;AIG1;AIG1			chr6:143418380-143418710	3			Body	36618	AIG1	uc003qji.3
cg06005133	chr12	8309615	8309616	0.037244311	0.560332765	0.195572134	CD8T	0.560332765	0.397461823	0.081795654	0.048103281	0.048494967	0.037244311	II	NA	NA	NA	NA	NA	NA		OpenSea				chr12:8309440-8309835	3			Intergenic	15533	ZNF705A	uc001qud.1
cg06035956	chr5	379099	379100	0.728341419	0.939084466	0.883033593	CD8T	0.728341419	0.886708311	0.925481428	0.880990962	0.939084466	0.937594973	II	NA	NA	NA	NA	NA	NA		OpenSea	AHRR;AHRR		chr5:378611-378611					Body	56396	AHRR	uc010isz.3
cg06146156	chr4	106043656	106043657	0.319674838	0.936333459	0.785776195	CD4T	0.761109334	0.319674838	0.860191347	0.925268301	0.936333459	0.912079893	II	NA	NA	NA	NA	NA	NA		OpenSea				chr4:106043600-106043855	3			Intergenic	23374	TET2	uc021xqk.1
cg06213231	chr7	138728812	138728813	0.500368033	0.918397892	0.817924609	NK	0.819314211	0.865340926	0.500368033	0.911199014	0.918397892	0.892927577	II	NA	NA	NA	NA	NA	NA		OpenSea	ZC3HAV1							3'UTR	35199	ZC3HAV1	uc003vuo.3
cg06335209	chr13	52247531	52247532	0.110599875	0.904091764	0.737223075	NK	0.879443639	0.904091764	0.110599875	0.789344047	0.859692634	0.880166495	II	NA	NA	NA	NA	NA	NA		OpenSea	WDFY2			chr13:52247340-52247590	3			Body	130765	DHRS12	uc001vfq.4
cg06365890	chr7	139529311	139529312	0.045830264	0.723870618	0.303295343	CD8T	0.723870618	0.485119398	0.299464729	0.216247155	0.045830264	0.049239896	II	NA	NA	NA	NA	NA	NA		OpenSea	TBXAS1;TBXAS1;TBXAS1;TBXAS1;TBXAS1;TBXAS1			chr7:139529205-139529950	3			5'UTR	199	TBXAS1	uc011kqx.1
cg06399735	chr8	18836280	18836281	0.060402892	0.721801506	0.29828786	Bcell	0.300813613	0.210501448	0.334558066	0.721801506	0.060402892	0.161649635	II	NA	NA	NA	NA	NA	NA		OpenSea	PSD3		chr8:18836263-18836263	chr8:18836065-18836695	3		TRUE	Body	34914	PSD3	uc003wza.3
cg06419846	chr11	66083697	66083698	0.444180702	0.977529846	0.875975977	CD8T	0.444180702	0.934363843	0.960838807	0.974821064	0.977529846	0.964121603	I	NA	NA	NA	NA	NA	NA	chr11:66083572-66083782	Island	CD248			chr11:66083480-66084255	3		TRUE	1stExon	816	CD248	uc001ohm.1
cg06443794	chr10	63754212	63754213	0.429409936	0.932269772	0.818680825	CD4T	0.862839105	0.429409936	0.840160218	0.922672393	0.932269772	0.924733525	II	NA	NA	NA	NA	NA	NA		OpenSea	ARID5B							Body	211243	RTKN2	uc001jlv.3
cg06636347	chr7	100860246	100860247	0.024536282	0.348457903	0.116082067	CD8T	0.348457903	0.17006891	0.074395934	0.051602248	0.024536282	0.027431122	II	rs116380375	0.014335	NA	NA	NA	NA	chr7:100860297-100861029	N_Shore	PLOD3;ZNHIT1			chr7:100859985-100860575	3			Body	737	ZNHIT1	uc003uye.3
cg06700877	chr10	104169610	104169611	0.571826976	0.802579146	0.736849048	CD8T	0.571826976	0.715833332	0.783904081	0.802579146	0.769069813	0.777880941	I	NA	NA	NA	NA	NA	NA	chr10:104170168-104170872	N_Shore	PSD			chr10:104169485-104171115	3		TRUE	Body	568	PSD	uc031pxd.1
cg06739462	chr12	56329296	56329297	0.421812091	0.923442202	0.799201659	CD4T	0.720609879	0.421812091	0.906668384	0.923442202	0.914561692	0.908115707	II	NA	NA	NA	NA	NA	NA	chr12:56329518-56329790	N_Shore	DGKA;DGKA;DGKA;DGKA			chr12:56329185-56329415	3		TRUE	5'UTR	30548	PMEL	uc001siq.3
cg06766639	chr16	56742696	56742697	0.156294563	0.852165941	0.612996139	CD8T	0.156294563	0.425328705	0.595636594	0.81325385	0.852165941	0.835297179	II	rs77008102	0.036458	NA	NA	NA	NA		OpenSea			chr16:56742451-56742451	chr16:56742325-56742710	3			Intergenic	40718	MT1G	uc002eju.1
cg06809364	chr3	152555206	152555207	0.677098417	0.933645169	0.882820947	CD4T	0.920697891	0.677098417	0.902462305	0.932429448	0.933645169	0.93059245	II	NA	NA	NA	NA	NA	NA	chr3:152552602-152553712	S_Shore	P2RY1;P2RY1						TRUE	3'UTR	2469	P2RY1	uc003ezq.3
cg06892465	chr2	25633546	25633547	0.053246011	0.908261645	0.761783355	Bcell	0.908261645	0.903776438	0.896680554	0.053246011	0.907269646	0.901465836	II	NA	NA	NA	NA	NA	NA		OpenSea	DTNB;DTNB;DTNB;DTNB;DTNB;DTNB;DTNB;DTNB			chr2:25633280-25633635	3			Body	368572	EFR3B	uc002rfw.2
cg06993524	chr20	16373293	16373294	0.041113271	0.943430502	0.787124202	Bcell	0.943430502	0.939888251	0.930600928	0.041113271	0.940014469	0.927697788	II	NA	NA	NA	NA	NA	NA		OpenSea	KIF16B;KIF16B;KIF16B			chr20:16373065-16373495	3			Body	12484	KIF16B	uc002wpe.1
cg07195748	chr8	126503599	126503600	0.062748187	0.9115261	0.756144977	Neu	0.907274028	0.904534131	0.898953251	0.9115261	0.851834163	0.062748187	II	NA	NA	NA	NA	NA	NA		OpenSea								Intergenic	57655	TRIB1	uc010mdn.3
cg07215281	chr1	234544834	234544835	0.317629671	0.925419552	0.817929829	CD4T	0.911332	0.317629671	0.916099644	0.922469475	0.925419552	0.914628633	II	NA	NA	NA	NA	NA	NA		OpenSea	TARBP1							Body	70013	TARBP1	uc001hwd.3
cg07232049	chr1	231093497	231093498	0.044686174	0.940580304	0.776226543	Bcell	0.930689434	0.895979478	0.911075677	0.044686174	0.940580304	0.93434819	II	NA	NA	NA	NA	NA	NA		OpenSea	TTC13;TTC13			chr1:231093285-231093755	3			Body	21119	TTC13	uc001huf.4
cg07278181	chr3	71293767	71293768	0.737332956	0.93286245	0.808358795	Mono	0.76557567	0.849393151	0.757184179	0.737332956	0.93286245	0.807804367	II	NA	NA	NA	NA	NA	NA		OpenSea	FOXP1;FOXP1	low-CpG:71376290-71376493					TRUE	5'UTR	113674	FOXP1	uc003doj.3
cg07302884	chr14	72064925	72064926	0.02602679	0.429476386	0.1054971	CD4T	0.063315269	0.429476386	0.032667644	0.0533855	0.028111009	0.02602679	II	NA	NA	NA	NA	NA	NA		OpenSea	SIPA1L1;SIPA1L1;SIPA1L1;SIPA1L1			chr14:72064740-72064935	3			Body	24	SIPA1L1	uc010ttm.2
cg07337854	chr17	53246935	53246936	0.031590307	0.930790792	0.758131851	Bcell	0.930790792	0.919299182	0.891812742	0.031590307	0.886627357	0.888670729	II	NA	NA	NA	NA	NA	NA		OpenSea								Intergenic	200808	STXBP4	uc010dcc.1
cg07431832	chr18	9215818	9215819	0.161074226	0.931739255	0.796202144	Neu	0.931739255	0.928108792	0.916698943	0.924171315	0.915420336	0.161074226	II	NA	NA	NA	NA	NA	NA		OpenSea	ANKRD12;ANKRD12;ANKRD12							Body	398448	PPP4R1	uc010wzo.2
cg07536161	chr2	87085357	87085358	0.653068136	0.870847833	0.81736803	CD8T	0.653068136	0.834539605	0.837918947	0.849212379	0.870847833	0.858621278	I	NA	NA	NA	NA	NA	NA	chr2:87088816-87089037	N_Shelf	CD8B;CD8B;CD8B;CD8B;CD8B						TRUE	Body	3589	ANAPC1P1	uc010fgu.1
cg07617198	chr8	129251285	129251286	0.073949749	0.945605766	0.783541191	Mono	0.943833787	0.945007758	0.935973222	0.945605766	0.073949749	0.856876861	II	NA	NA	NA	NA	NA	NA		OpenSea				chr8:129251205-129251470	3			Intergenic	1002199	LINC00977	uc003ysp.2
cg07661835	chr16	89163578	89163579	0.101182154	0.875930216	0.664684584	CD8T	0.101182154	0.426930017	0.85892931	0.861492866	0.875930216	0.86364294	II	NA	NA	NA	NA	NA	NA	chr16:89167116-89167482	N_Shelf	ACSF3;ACSF3;ACSF3			chr16:89163385-89163815	3		TRUE	Body	3360	ACSF3	uc002fmp.3
cg07731392	chr1	203737972	203737973	0.056409225	0.925916972	0.75106993	Neu	0.925916972	0.911020539	0.792414891	0.925271675	0.895386279	0.056409225	II	NA	NA	NA	NA	NA	NA		OpenSea	LAX1;LAX1;LAX1							TSS1500	3687	LAX1	uc001haa.3
cg07879474	chr5	139064216	139064217	0.145991714	0.770037431	0.626479206	NK	0.650395348	0.675551106	0.145991714	0.765328889	0.770037431	0.751570746	II	NA	NA	NA	NA	NA	NA	chr5:139060555-139060934	S_Shelf				chr5:139064040-139064255	3		TRUE	Intergenic	201872	TMEM173	uc003lep.3
cg07898974	chr8	134837326	134837327	0.17616947	0.735768785	0.577903512	CD4T	0.617442426	0.17616947	0.622528794	0.735768785	0.713346631	0.602164965	II	rs2404035	0.050039	NA	NA	NA	NA		OpenSea								Intergenic	612049	WISP1	uc003yud.3
cg07910010	chr2	223448731	223448732	0.06622683	0.936087899	0.771077098	Neu	0.936087899	0.93317513	0.931392132	0.933969089	0.825611509	0.06622683	II	NA	NA	NA	NA	NA	NA		OpenSea	FARSB;FARSB							Body	87724	MOGAT1	uc010fws.1
cg07984817	chr13	30434395	30434396	0.053566665	0.931301298	0.75995413	Neu	0.924074001	0.924032959	0.927803581	0.931301298	0.798946273	0.053566665	II	NA	NA	NA	NA	NA	NA		OpenSea				chr13:30434125-30434415	3			Intergenic	76271	LINC00544	uc010aav.3
cg07993518	chr16	27873489	27873490	0.081680189	0.916713928	0.763821884	Neu	0.914592073	0.903884343	0.906867355	0.916713928	0.859193417	0.081680189	II	rs6416641	0.387625	NA	NA	NA	NA		OpenSea	GSG1L;GSG1L							Body	85301	KIAA0556	uc010vco.2
cg08046642	chr10	3939393	3939394	0.078655451	0.844527243	0.688386748	Neu	0.82151622	0.816125555	0.821825374	0.844527243	0.747670647	0.078655451	II	NA	NA	NA	NA	NA	NA		OpenSea				chr10:3939380-3939770	3			Intergenic	111919	KLF6	uc001iha.3
cg08078218	chr15	40846211	40846212	0.043197528	0.936313887	0.783575112	Bcell	0.934818138	0.929715144	0.93061828	0.043197528	0.936313887	0.926787694	II	NA	NA	NA	NA	NA	NA		OpenSea	C15orf57;C15orf57;C15orf57;C15orf57			chr15:40845345-40846215	3			Body	11039	CCDC32	uc001zly.3
cg08156015	chr7	139408541	139408542	0.046415784	0.935556386	0.771839001	Bcell	0.900713362	0.906730126	0.919602946	0.046415784	0.935556386	0.9220154	II	NA	NA	NA	NA	NA	NA		OpenSea	HIPK2;HIPK2			chr7:139408360-139408775	3			Body	69150	HIPK2	uc003vvd.4
cg08172426	chr13	99904123	99904124	0.25615886	0.832098534	0.641931869	CD8T	0.25615886	0.510559866	0.64769241	0.774375196	0.83070635	0.832098534	II	NA	NA	NA	NA	NA	NA		OpenSea	UBAC2;UBAC2;UBAC2;MIR548AN							Body	50959	UBAC2	uc001voc.3
cg08305103	chr2	177800493	177800494	0.377822865	0.939763287	0.81621967	Mono	0.939763287	0.920876895	0.931163036	0.80909125	0.377822865	0.918600685	II	NA	NA	NA	NA	NA	NA		OpenSea				chr2:177800360-177800795	3			Intergenic	276927	HNRNPA3	uc002ulb.1
cg08316380	chr1	202191659	202191660	0.466997132	0.858110279	0.727743348	CD8T	0.466997132	0.674021284	0.751558842	0.858110279	0.810077755	0.805694798	II	NA	NA	NA	NA	NA	NA		OpenSea	LGR6;LGR6;LGR6			chr1:202191340-202191795	3			Body	8375	LGR6	uc001gxw.3
cg08482894	chr3	49389050	49389051	0.033668059	0.688812142	0.239403318	CD8T	0.688812142	0.37195342	0.261157491	0.044758671	0.036070123	0.033668059	II	NA	NA	NA	NA	NA	NA		OpenSea				chr3:49388960-49389490	3			Intergenic	6739	GPX1	uc021wxw.1
cg08490607	chr15	52300676	52300677	0.670723904	0.935579757	0.868760047	CD4T	0.890227287	0.670723904	0.905653868	0.902349504	0.935579757	0.908025963	II	rs75898356	0.018679	NA	NA	NA	NA		OpenSea								Intergenic	36717	LEO1	uc002abo.3
cg08560387	chr10	82247853	82247854	0.024909886	0.681237476	0.138883593	Bcell	0.029707496	0.033548531	0.027631684	0.681237476	0.036266487	0.024909886	II	rs77749208	0.042969	NA	NA	NA	NA		OpenSea	TSPAN14;TSPAN14	low-CpG:82237812-82237848	chr10:82247433-82247433	chr10:82247485-82247855	3		TRUE	5'UTR	33814	TSPAN14	uc001kci.4
cg08665903	chr7	137822735	137822736	0.08624438	0.645763754	0.279654224	Neu	0.306052699	0.268529763	0.188632655	0.08624438	0.182702095	0.645763754	II	rs2440805	0.455946	NA	NA	NA	NA		OpenSea				chr7:137822625-137822830	3			Intergenic	135887	CREB3L2	uc003vtw.3
cg08698943	chr10	3509758	3509759	0.10004771	0.891405343	0.407584618	Bcell	0.406709243	0.352592831	0.273835593	0.891405343	0.10004771	0.420916987	II	NA	NA	NA	NA	NA	NA		OpenSea			chr10:3509617-3509617	chr10:3509565-3510190	3		TRUE	Intergenic	294724	PITRM1	uc001igr.2
cg08704621	chr9	108371059	108371060	0.269460717	0.923915444	0.80233577	NK	0.914242909	0.911247274	0.269460717	0.882279521	0.923915444	0.912868754	II	NA	NA	NA	NA	NA	NA		OpenSea	FKTN;FKTN;FKTN							Body	33832	FKTN	uc010mtm.3
cg08769189	chr15	55562403	55562404	0.192371009	0.88269458	0.621868049	CD8T	0.192371009	0.659629739	0.510626325	0.88269458	0.804861201	0.681025441	II	NA	NA	NA	NA	NA	NA		OpenSea	RAB27A;RAB27A;RAB27A;RAB27A;RAB27A;RAB27A						TRUE	5'UTR	77	RAB27A	uc002aco.3
cg08844422	chr8	11743732	11743733	0.096823611	0.938492506	0.783997908	Mono	0.938492506	0.937240649	0.932213513	0.93664052	0.096823611	0.862576651	II	rs73546771	0.226071	NA	NA	NA	NA		OpenSea			chr8:11743673-11743673	chr8:11743705-11743930	3			Intergenic	18085	CTSB	uc003wum.3
cg08965078	chr2	85791320	85791321	0.08861402	0.903395867	0.74971055	Mono	0.903395867	0.885258604	0.873017514	0.890407361	0.08861402	0.857569932	II	rs145176428	0.0169	NA	NA	NA	NA	chr2:85788411-85788739	S_Shelf				chr2:85791320-85791595	3			Intergenic	2662	GGCX	uc002sps.3
cg09010370	chr15	74299452	74299453	0.047053951	0.407432757	0.145640963	NK	0.104653127	0.047053951	0.407432757	0.127680435	0.078420662	0.108604845	II	NA	NA	NA	NA	NA	NA		OpenSea	PML;PML;PML;PML;PML;PML;PML;PML;PML			chr15:74299425-74299695	3			Body	9106	PML	uc002aww.1
cg09038998	chr5	179230698	179230699	0.128827466	0.429209072	0.23671729	NK	0.301092979	0.207836036	0.429209072	0.128827466	0.187385493	0.165952697	II	NA	NA	NA	NA	NA	NA	chr5:179232532-179234595	N_Shore	MGAT4B;MGAT4B			chr5:179230605-179230975	3			Body	822	MGAT4B	uc003mkr.3
cg09257735	chr14	93581049	93581050	0.078612183	0.655817172	0.230651117	CD4T	0.27437723	0.655817172	0.119941229	0.159336298	0.078612183	0.095822588	I	rs143237679	0.0101	NA	NA	NA	NA	chr14:93581083-93582797	N_Shore	ITPK1;ITPK1;ITPK1						TRUE	Body	599	ITPK1	uc001ybf.3
cg09318840	chr2	87018944	87018945	0.150359448	0.616880828	0.456610669	CD8T	0.150359448	0.616880828	0.46492397	0.475400777	0.524296064	0.507802926	II	NA	NA	NA	NA	NA	NA	chr2:87015974-87018182	S_Shore	CD8A;CD8A;CD8A;CD8A			chr2:87018745-87018995	3		TRUE	TSS200	16573	CD8A	uc002srv.3
cg09320888	chr14	72992037	72992038	0.432675825	0.945612476	0.857088761	NK	0.944377611	0.933272079	0.432675825	0.945612476	0.945350541	0.941244035	II	NA	NA	NA	NA	NA	NA		OpenSea	RGS6;RGS6;RGS6;RGS6;RGS6;RGS6;RGS6;RGS6;RGS6;RGS6							Body	60634	RGS6	uc021rwc.1
cg09388301	chr8	101914671	101914672	0.052503435	0.926352026	0.775031982	Bcell	0.926352026	0.922476694	0.918334318	0.052503435	0.917963882	0.912561536	II	rs3105454	0.28221	NA	NA	NA	NA		OpenSea								Intergenic	48126	YWHAZ	uc011lhe.1
cg09398502	chr8	142099735	142099736	0.039549542	0.610761999	0.189241354	CD4T	0.341853069	0.610761999	0.052657469	0.039549542	0.045949719	0.044676327	II	NA	NA	NA	NA	NA	NA		OpenSea			chr8:142099604-142099604	chr8:142099465-142099835	3			Intergenic	38983	DENND3	uc003yvw.1
cg09469986	chr13	31017306	31017307	0.062594865	0.924095965	0.765822179	Bcell	0.887027021	0.901341958	0.896446065	0.062594865	0.9234272	0.924095965	II	NA	NA	NA	NA	NA	NA	chr13:31019860-31020137	N_Shelf				chr13:31017045-31017435	3		TRUE	Intergenic	69269	LINC00426	uc001usu.3
cg09521093	chr12	122224362	122224363	0.047866653	0.909145586	0.309422359	Bcell	0.16486166	0.259483742	0.184268202	0.909145586	0.29090831	0.047866653	II	NA	NA	NA	NA	NA	NA		OpenSea	RHOF		chr12:122224293-122224293	chr12:122224280-122224710	3			Body	7230	RHOF	uc001ubb.3
cg09626678	chr2	9920169	9920170	0.201149541	0.784649305	0.433323325	Mono	0.293919445	0.298776347	0.201149541	0.335212437	0.784649305	0.686232876	II	NA	NA	NA	NA	NA	NA		OpenSea			chr2:9920115-9920115	chr2:9919765-9920335	3			Intergenic	149062	YWHAQ	uc002qzx.3
cg09689296	chr2	12866929	12866930	0.378369887	0.920254765	0.807970308	NK	0.887405307	0.890124729	0.378369887	0.920254765	0.881570086	0.890097074	II	NA	NA	NA	NA	NA	NA		OpenSea	TRIB2;TRIB2						TRUE	Body	9930	TRIB2	uc002rbv.4
cg09704146	chr11	102176813	102176814	0.391932954	0.935770454	0.785661119	CD4T	0.713819093	0.391932954	0.906766524	0.849344463	0.935770454	0.916333228	II	NA	NA	rs116024702	0.013032	rs116024702	0.013032		OpenSea				chr11:102176725-102177335	3			Intergenic	146960	TMEM123	uc001pha.3
cg09723773	chr12	132541108	132541109	0.074322049	0.9373453	0.786891542	Bcell	0.9373453	0.930234039	0.930041888	0.074322049	0.926686096	0.922719882	II	NA	NA	NA	NA	NA	NA		OpenSea	EP400			chr12:132540960-132541155	3			Body	25338	SNORA49	uc001ujo.3
cg09793563	chr8	134539339	134539340	0.03247653	0.259395215	0.088413064	CD4T	0.092475182	0.259395215	0.069906115	0.034196915	0.03247653	0.042028428	II	rs3779926	0.119128	NA	NA	NA	NA		OpenSea	ST3GAL1;ST3GAL1							5'UTR	229791	NDRG1	uc003yug.2
cg09884042	chr5	156739821	156739822	0.046747379	0.928933423	0.768783338	Bcell	0.916078968	0.900594839	0.899826032	0.046747379	0.928933423	0.920519385	II	NA	NA	NA	NA	NA	NA		OpenSea	CYFIP2;CYFIP2;CYFIP2;CYFIP2							Body	32906	FNDC9	uc003lwu.2
cg09993145	chr1	25291905	25291906	0.019196475	0.877736012	0.200742055	Neu	0.019196475	0.036233775	0.021415531	0.218651018	0.031219521	0.877736012	I	NA	NA	NA	NA	NA	NA		OpenSea	RUNX3			chr1:25291820-25292510	3		TRUE	TSS1500	267106	SYF2	uc001bjt.1
cg10076040	chr9	111861377	111861378	0.590430019	0.932359958	0.845768711	CD4T	0.807792169	0.590430019	0.884915757	0.929909786	0.932359958	0.929204576	II	NA	NA	rs139449730	0.0105	NA	NA		OpenSea	TMEM245			chr9:111860480-111861630	3			Body	164703	FAM206A	uc004bdn.3
cg10217454	chr6	218489	218490	0.037534373	0.933335011	0.771427617	Bcell	0.933335011	0.928227139	0.909941234	0.037534373	0.907257817	0.91227013	II	NA	NA	NA	NA	NA	NA		OpenSea				chr6:218105-218835	3			Intergenic	73610	DUSP22	uc011dhn.1
cg10264728	chr16	58894022	58894023	0.024409468	0.314312372	0.085665053	NK	0.054547407	0.040148055	0.314312372	0.055735973	0.024837042	0.024409468	II	rs9928064	0.026902	NA	NA	NA	NA		OpenSea				chr16:58893920-58894150	3			Intergenic	344638	SETD6	uc010cdl.2
cg10330847	chr3	141031715	141031716	0.786968497	0.948738749	0.916509022	NK	0.948738749	0.937899231	0.786968497	0.946680567	0.945195243	0.933571844	II	NA	NA	NA	NA	NA	NA	chr3:141030498-141030804	S_Shore				chr3:141031620-141031890	3		TRUE	Intergenic	11338	ZBTB38	uc003etw.3
cg10383428	chr12	6604190	6604191	0.530778632	0.883153115	0.666752333	Mono	0.593955127	0.604519758	0.530778632	0.75952835	0.883153115	0.628579018	II	NA	NA	NA	NA	NA	NA	chr12:6602360-6602586	S_Shore	NCAPD2			chr12:6604085-6604470	3	TRUE	TRUE	5'UTR	891	NCAPD2	uc009zen.1
cg10407106	chr7	99779719	99779720	0.3324317	0.894777584	0.771270117	CD8T	0.3324317	0.756937133	0.869826452	0.883856315	0.894777584	0.889791519	II	NA	NA	NA	NA	NA	NA		OpenSea	STAG3;STAG3;STAG3;STAG3;STAG3;STAG3;STAG3;STAG3							NA	18671	STAG3	uc003uub.1
cg10422093	chr21	16868472	16868473	0.268989717	0.812006659	0.687742339	Mono	0.784511609	0.753137875	0.795571319	0.812006659	0.268989717	0.712236855	II	rs6650845	0.046661	NA	NA	NA	NA		OpenSea				chr21:16868380-16868630	3			Intergenic	234022	USP25	uc002yjy.1
cg10480329	chr2	27011850	27011851	0.067430702	0.947401875	0.78575455	Mono	0.947401875	0.942157505	0.942139238	0.937639776	0.067430702	0.877758204	II	NA	NA	NA	NA	NA	NA	chr2:27008760-27009465	S_Shelf	CENPA;CENPA			chr2:27011820-27012175	3		TRUE	Body	2967	CENPA	uc002rhr.3
cg10508535	chr2	54320114	54320115	0.23170771	0.875459989	0.688790598	CD4T	0.716462039	0.23170771	0.875459989	0.574996497	0.869436708	0.864680644	II	NA	NA	NA	NA	NA	NA		OpenSea				chr2:54320060-54320515	3			Intergenic	122136	PSME4	uc002rxp.2
cg10526559	chr13	23952424	23952425	0.027775475	0.319860758	0.101118918	NK	0.140947853	0.047905438	0.319860758	0.028776245	0.027775475	0.041447739	II	NA	NA	NA	NA	NA	NA	chr13:23949134-23949940	S_Shelf	SACS			chr13:23952260-23952655	3			Body	40684	SACS-AS1	uc001uor.2
cg10578938	chr5	156695410	156695411	0.055400307	0.606064387	0.233094191	Mono	0.055400307	0.074524647	0.316800044	0.162435231	0.606064387	0.183340529	II	NA	NA	NA	NA	NA	NA	chr5:156692812-156693749	S_Shore	CYFIP2;CYFIP2;CYFIP2						TRUE	5'UTR	77317	FNDC9	uc003lwu.2
cg10613215	chr6	143234755	143234756	0.028654099	0.88984888	0.185828589	Neu	0.030035619	0.035198273	0.036952779	0.028654099	0.094281887	0.88984888	II	rs57012870	0.136139	NA	NA	NA	NA		OpenSea	HIVEP2		chr6:143234736-143234736	chr6:143234680-143234955	3			5'UTR	275728	LOC153910	uc003qjc.1
cg10624395	chr11	110350574	110350575	0.120889861	0.932877983	0.790223308	Mono	0.931509912	0.91145434	0.932877983	0.917143308	0.120889861	0.927464442	II	NA	NA	NA	NA	NA	NA		OpenSea				chr11:110349845-110350850	3		TRUE	Intergenic	109833	ARHGAP20	uc001plb.2
cg10727316	chr17	65431313	65431314	0.025421763	0.926140211	0.184940714	Bcell	0.032568402	0.045615289	0.038992157	0.926140211	0.040906462	0.025421763	II	NA	NA	NA	NA	NA	NA		OpenSea	PITPNC1;PITPNC1			chr17:65431220-65431615	3			Body	282746	NOL11	uc002jgd.1
cg10796068	chr19	10957709	10957710	0.086267523	0.924696289	0.742717436	NK	0.744916978	0.887247905	0.086267523	0.898543497	0.924696289	0.914632421	II	rs11880504	0.060731	NA	NA	NA	NA		OpenSea	C19orf38						TRUE	TSS1500	10725	TMED1	uc002mpy.3
cg10801165	chr12	46748373	46748374	0.271061671	0.718198504	0.433124994	CD8T	0.718198504	0.463545802	0.408738805	0.449609182	0.271061671	0.287595998	II	NA	NA	NA	NA	NA	NA		OpenSea								Intergenic	10715	SLC38A2	uc010sli.2
cg10914422	chr8	22942730	22942731	0.064090131	0.933087395	0.785679966	Neu	0.932276802	0.932324877	0.923413696	0.933087395	0.928886892	0.064090131	II	rs72607402	0.184894	NA	NA	NA	NA		OpenSea	LOC254896							Body	17595	TNFRSF10C	uc003xcy.3
cg10981962	chr6	90312516	90312517	0.461272303	0.91283406	0.820148671	NK	0.860005946	0.875125885	0.461272303	0.91283406	0.909470571	0.902183262	II	NA	NA	NA	NA	NA	NA		OpenSea	ANKRD6						TRUE	Body	18415	ANKRD6	uc003pnj.4
cg11014468	chr3	53362965	53362966	0.131876675	0.943583315	0.80358032	Neu	0.942970932	0.937425107	0.928747459	0.943583315	0.936878434	0.131876675	II	NA	NA	NA	NA	NA	NA		OpenSea	DCP1A			chr3:53362780-53363315	3		TRUE	Body	18687	DCP1A	uc021wzi.1
cg11107598	chr13	44833178	44833179	0.048745817	0.603828299	0.249922561	CD8T	0.603828299	0.346823526	0.349478255	0.100777477	0.048745817	0.049881991	II	NA	NA	NA	NA	NA	NA		OpenSea				chr13:44833005-44833515	3			Intergenic	100819	SMIM2-IT1	uc031qlj.1
cg11117926	chr2	240588379	240588380	0.503625616	0.921152578	0.822231811	CD4T	0.79528937	0.503625616	0.901644732	0.902936756	0.921152578	0.908741814	II	NA	NA	NA	NA	NA	NA		OpenSea				chr2:240587985-240588455	3			Intergenic	96173	LOC150935	uc021vzc.2
cg11135202	chr6	91176262	91176263	0.639943074	0.951689093	0.886516281	CD4T	0.893475738	0.639943074	0.932287216	0.951528522	0.951689093	0.950174043	II	NA	NA	NA	NA	NA	NA		OpenSea				chr6:91176165-91176635	3			Intergenic	70673	MAP3K7	uc003pny.2
cg11245017	chr1	186274231	186274232	0.332881078	0.802204109	0.654943767	CD4T	0.586064359	0.332881078	0.802204109	0.781661674	0.714226226	0.712625156	II	NA	NA	NA	NA	NA	NA		OpenSea	PRG4;PRG4;PRG4;PRG4;PRG4;MIR548F1;RNU6-72P			chr1:186274145-186274430	3			Body	8252	PRG4	uc010poo.2
cg11322877	chrX	130965143	130965144	0.032545249	0.685068325	0.239916618	CD8T	0.685068325	0.499220019	0.07081251	0.118260711	0.032545249	0.033592893	II	NA	NA	NA	NA	NA	NA		OpenSea	LOC286467			chrX:130964585-130965175	3		TRUE	TSS1500	471	FIRRE	uc004ewi.3
cg11324978	chr6	14110577	14110578	0.344100223	0.862060375	0.556738268	Mono	0.408288616	0.344100223	0.560233299	0.461178272	0.862060375	0.704568823	II	NA	NA	NA	NA	NA	NA		OpenSea				chr6:14110260-14110690	3			Intergenic	295784	MCUR1	uc003nbc.2
cg11357008	chr19	55449446	55449447	0.029476009	0.325703942	0.092449638	NK	0.069499392	0.063726459	0.325703942	0.0298484	0.029476009	0.036443627	II	NA	NA	NA	NA	NA	NA	chr19:55450822-55451128	N_Shore	NLRP7;NLRP7;NLRP7			chr19:55449325-55449655	3			Body	31937	NCR1	uc002qib.2
cg11357374	chr1	100889474	100889475	0.56706632	0.917437079	0.816302668	CD4T	0.762301897	0.56706632	0.906286729	0.857720498	0.917437079	0.887003487	II	NA	NA	NA	NA	NA	NA		OpenSea	CDC14A;CDC14A;CDC14A							Body	71450	CDC14A	uc009wec.1
cg11514097	chr1	2187762	2187763	0.031817495	0.627548262	0.153866922	Bcell	0.064627581	0.084678522	0.039655406	0.627548262	0.074874265	0.031817495	II	NA	NA	NA	NA	NA	NA		OpenSea	SKI			chr1:2186785-2187855	3			Body	27627	SKI	uc001aja.4
cg11525052	chr11	2321955	2321956	0.045251633	0.639234313	0.207893728	CD4T	0.188038774	0.639234313	0.102020717	0.22458464	0.048232291	0.045251633	II	NA	NA	NA	NA	NA	NA		OpenSea	C11orf21;TSPAN32;C11orf21			chr11:2321520-2322075	3		TRUE	Body	1186	C11orf21	uc001lvv.2
cg11551565	chr3	13697126	13697127	0.210282454	0.521954126	0.310484472	CD8T	0.521954126	0.391488434	0.258645696	0.266375465	0.214160659	0.210282454	II	NA	NA	NA	NA	NA	NA	chr3:13696627-13697127	Island	LOC285375			chr3:13696820-13697455	3		TRUE	Body	224490	WNT7A	uc003bye.1
cg11585288	chr3	196359989	196359990	0.044933841	0.339797709	0.12813085	CD8T	0.339797709	0.193755227	0.065125028	0.077574024	0.047599268	0.044933841	II	rs73892909	0.070906	NA	NA	NA	NA	chr3:196359201-196359684	S_Shore	LINC01063			chr3:196359685-196360055	3			TSS1500	64575	WDR53	uc003fwt.3
cg11603365	chr14	61970209	61970210	0.037579959	0.436420369	0.160078952	Mono	0.047762644	0.055080232	0.04501559	0.037579959	0.436420369	0.338614917	II	rs7160922	0.10137	NA	NA	NA	NA		OpenSea	PRKCH			chr14:61969845-61970555	3			Body	26323	PRKCH	uc010tsb.2
cg11612354	chr5	157023724	157023725	0.019592898	0.432825229	0.09891808	Neu	0.027814028	0.024322051	0.055142035	0.019592898	0.033812241	0.432825229	II	NA	NA	NA	NA	NA	NA		OpenSea			chr5:157023315-157023315	chr5:157023540-157023835	3			Intergenic	74835	C5orf52	uc011ddt.2
cg11689625	chr4	154386689	154386690	0.037176529	0.48018356	0.190575144	CD8T	0.48018356	0.284207216	0.19984739	0.10178649	0.040249677	0.037176529	II	NA	NA	NA	NA	NA	NA	chr4:154386834-154388183	N_Shore	KIAA0922;KIAA0922			chr4:154386185-154388215	3		TRUE	TSS1500	807	TMEM131L	uc003inm.4
cg11773391	chr2	152628341	152628342	0.030810186	0.947350292	0.790010412	Bcell	0.947350292	0.937123925	0.939191705	0.030810186	0.94592073	0.939665633	II	NA	NA	NA	NA	NA	NA		OpenSea			chr2:152627978-152627978	chr2:152628085-152628430	3			Intergenic	308942	RIF1	uc002txp.3
cg11775828	chr2	169100915	169100916	0.094989969	0.735133145	0.342879385	Mono	0.157874829	0.14225078	0.094989969	0.408379522	0.735133145	0.518648066	II	NA	NA	NA	NA	NA	NA	chr2:169102950-169104454	N_Shelf	STK39			chr2:169100720-169101210	3		TRUE	Body	211842	CERS6	uc002ueb.2
cg11826773	chr2	241645733	241645734	0.073401561	0.889116872	0.733600423	Mono	0.889116872	0.888851122	0.843432447	0.821274743	0.073401561	0.885525794	II	NA	NA	rs114850967	0.025599	NA	NA		OpenSea				chr2:241645665-241645930	3			Intergenic	18531	KIF1A	uc002vzw.3
cg11870153	chr6	166756767	166756768	0.026110697	0.452845561	0.149829068	CD8T	0.452845561	0.271577536	0.094311061	0.026244214	0.027885338	0.026110697	II	NA	NA	NA	NA	NA	NA	chr6:166755812-166756510	S_Shore	LOC100289495;SFT2D1;SFT2D1;SFT2D1;SFT2D1			chr6:166756265-166756890	3			Body	39732	MPC1	uc021zie.2
cg11958949	chr6	151701920	151701921	0.092838533	0.824058889	0.325526551	Neu	0.224058196	0.306815601	0.092838533	0.281939261	0.223448827	0.824058889	II	NA	NA	NA	NA	NA	NA		OpenSea	ZBTB2			chr6:151701580-151702070	3			5'UTR	39098	AKAP12	uc003qog.3
cg11960708	chr6	26226256	26226257	0.595412254	0.94877889	0.886195831	NK	0.939131753	0.941771471	0.595412254	0.94877889	0.948650464	0.943430158	II	rs56360223	0.060384	NA	NA	NA	NA	chr6:26225386-26225790	S_Shore				chr6:26226120-26226535	3		TRUE	Intergenic	872	HIST1H3E	uc003nhc.4
cg11991412	chr21	32546573	32546574	0.023215814	0.587355932	0.163386106	CD8T	0.587355932	0.104672021	0.169065572	0.071480839	0.024526456	0.023215814	II	rs2833324	0.090702	NA	NA	NA	NA		OpenSea	TIAM1			chr21:32546420-32546890	3			Body	102649	TIAM1	uc011adk.1
cg12034775	chr7	98970857	98970858	0.770719119	0.945491685	0.905563224	CD8T	0.770719119	0.90517658	0.940527418	0.93563768	0.945491685	0.935826861	II	NA	NA	NA	NA	NA	NA	chr7:98971649-98973170	N_Shore	ARPC1B							TSS1500	1439	ARPC1B	uc003upz.3
cg12082346	chr3	195844910	195844911	0.024726582	0.794370387	0.247311627	CD4T	0.505868655	0.794370387	0.077500039	0.024726582	0.02993699	0.051467111	II	rs62408945	0.013711	NA	NA	NA	NA		OpenSea				chr3:195844665-195845215	3			Intergenic	24595	LINC00885	uc011bts.2
cg12092786	chr22	42332408	42332409	0.044358532	0.919387374	0.768894195	Bcell	0.91455195	0.913857976	0.914195232	0.044358532	0.919387374	0.907014105	II	NA	NA	NA	NA	NA	NA		OpenSea			chr22:42332206-42332206	chr22:42332225-42332515	3			Intergenic	3813	CENPM	uc010gyq.3
cg12132133	chr2	66664345	66664346	0.03512996	0.511908053	0.180772027	NK	0.209419594	0.176891281	0.511908053	0.115807246	0.03512996	0.035476026	II	NA	NA	NA	NA	NA	NA	chr2:66660452-66660794	S_Shelf	MEIS1			chr2:66664065-66665235	3			Body	522	MEIS1	uc010yqh.2
cg12145363	chr11	119767389	119767390	0.057292632	0.792415578	0.614025275	NK	0.674858528	0.792415578	0.057292632	0.754205668	0.763109753	0.64226949	II	NA	NA	NA	NA	NA	NA		OpenSea								Intergenic	225310	TRIM29	uc001pwx.3
cg12274883	chr6	159538356	159538357	0.161273439	0.921404493	0.779965335	Mono	0.910813637	0.919645851	0.921404493	0.869465239	0.161273439	0.897189354	II	NA	NA	NA	NA	NA	NA		OpenSea			chr6:159538261-159538261	chr6:159538100-159538415	3			Intergenic	72171	TAGAP	uc003qrz.3
cg12377473	chr11	128494797	128494798	0.043790037	0.722816117	0.260785883	Mono	0.043790037	0.064589718	0.048031667	0.127305746	0.722816117	0.558182011	II	NA	NA	NA	NA	NA	NA		OpenSea				chr11:128494145-128495095	3			Intergenic	37343	ETS1	uc001qej.2
cg12402033	chr19	35787037	35787038	0.031843321	0.298853844	0.096270404	CD4T	0.137954978	0.298853844	0.039244622	0.031843321	0.035455959	0.034269702	II	NA	NA	NA	NA	NA	NA	chr19:35786551-35786962	S_Shore	MAG;MAG;MAG			chr19:35786445-35787115	3			Body	4047	MAG	uc002nyx.2
cg12419766	chr7	157620445	157620446	0.608375937	0.971766495	0.897627907	CD4T	0.902156961	0.608375937	0.962994201	0.971766495	0.971508448	0.968965401	I	rs10225098	0.131944	NA	NA	NA	NA	chr7:157618856-157619302	S_Shore	PTPRN2;PTPRN2;PTPRN2			chr7:157620265-157620635	3		TRUE	Body	26830	LOC100506585	uc003wns.3
cg12604490	chr6	99373813	99373814	0.055948909	0.924671751	0.769279806	Bcell	0.924671751	0.901694205	0.915213556	0.055948909	0.91592735	0.902223068	II	NA	NA	NA	NA	NA	NA		OpenSea	FBXL4						TRUE	Body	91232	POU3F2	uc003ppe.3
cg12621097	chr9	88151643	88151644	0.097864264	0.919535352	0.778447041	Neu	0.919535352	0.908389926	0.907960253	0.919525185	0.917407266	0.097864264	II	NA	NA	NA	NA	NA	NA		OpenSea				chr9:88151460-88151650	3			Intergenic	269272	LOC389765	uc004aog.2
cg12627299	chr11	66444235	66444236	0.598758456	0.817408099	0.762292003	CD8T	0.598758456	0.744727502	0.798139579	0.810787949	0.817408099	0.803930432	II	NA	NA	NA	NA	NA	NA	chr11:66444997-66445471	N_Shore	RBM4B						TRUE	Body	982	RBM4B	uc001oja.3
cg12629689	chr1	45803944	45803945	0.52763708	0.935570705	0.844810074	NK	0.896386176	0.910567872	0.52763708	0.875405168	0.935570705	0.923293442	II	NA	NA	NA	NA	NA	NA	chr1:45805564-45805983	N_Shore	MUTYH;MUTYH;MUTYH;TOE1;MUTYH;MUTYH;MUTYH			chr1:45803665-45804095	3		TRUE	5'UTR	1396	TOE1	uc009vxq.3
cg12687701	chr6	3389092	3389093	0.043473617	0.913445945	0.754944383	Bcell	0.894181454	0.901299805	0.86918563	0.043473617	0.908079845	0.913445945	II	NA	NA	NA	NA	NA	NA		OpenSea	SLC22A23;SLC22A23;SLC22A23;SLC22A23;SLC22A23			chr6:3389040-3389235	3			Body	56124	SLC22A23	uc003mvn.3
cg12711722	chr10	26757989	26757990	0.029757113	0.57953714	0.141816688	Mono	0.029757113	0.032263337	0.030457695	0.033186547	0.57953714	0.145698296	II	NA	NA	rs12243579	0.016317	NA	NA		OpenSea	APBB1IP			chr10:26757625-26758015	3			5'UTR	30722	APBB1IP	uc001isr.3
cg12800932	chr7	158611626	158611627	0.037780563	0.84261	0.239989062	Bcell	0.057189355	0.118445115	0.037780563	0.84261	0.042729626	0.341179715	II	NA	NA	NA	NA	NA	NA		OpenSea	ESYT2			chr7:158611080-158611915	3			Body	10691	ESYT2	uc003wob.1
cg12978119	chr2	88896127	88896128	0.706454007	0.933440863	0.887119112	NK	0.920758808	0.913210143	0.706454007	0.929686129	0.933440863	0.919164721	II	NA	NA	NA	NA	NA	NA		OpenSea	EIF2AK3			chr2:88896060-88896250	3			Body	30965	EIF2AK3	uc002stc.4
cg13022415	chr17	465530	465531	0.091312358	0.932166295	0.771650115	Neu	0.923304311	0.924793066	0.913940083	0.932166295	0.844384576	0.091312358	II	NA	NA	NA	NA	NA	NA		OpenSea	VPS53;VPS53			chr17:465480-465750	3			Body	39296	VPS53	uc031qxs.1
cg13063614	chr11	119020779	119020780	0.311310949	0.652366881	0.413618197	CD8T	0.652366881	0.54768552	0.311310949	0.319932697	0.323412126	0.327001006	II	NA	NA	NA	NA	NA	NA	chr11:119019643-119020887	Island	ABCG4;ABCG4			chr11:119020620-119020915	3		TRUE	Body	479	ABCG4	uc009zar.3
cg13121392	chr1	43401136	43401137	0.032648801	0.712272454	0.207405262	CD4T	0.349349932	0.712272454	0.05750167	0.032648801	0.034139022	0.058519696	II	NA	NA	NA	NA	NA	NA		OpenSea	SLC2A1		chr1:43400932-43400932	chr1:43400940-43401190	3			Body	23709	SLC2A1	uc001cik.2
cg13190003	chr1	173193738	173193739	0.072596349	0.930937172	0.773666301	Neu	0.930634876	0.915215038	0.910703698	0.930937172	0.88191067	0.072596349	II	rs111751966	0.043666	NA	NA	NA	NA		OpenSea				chr1:173193425-173193790	3			Intergenic	17266	TNFSF4	uc001giw.3
cg13217762	chr10	17264509	17264510	0.103306852	0.878413893	0.708900448	Mono	0.878413893	0.864099164	0.840788984	0.780695444	0.103306852	0.786098351	II	rs10752073	0.116108	NA	NA	NA	NA		OpenSea	VIM-AS1;VIM-AS1		chr10:17264441-17264441	chr10:17264225-17264590	3			Body	20438	TRDMT1	uc001iop.3
cg13233827	chr11	17528847	17528848	0.476844805	0.930376587	0.813909971	NK	0.8211051	0.873792729	0.476844805	0.860770073	0.92057053	0.930376587	II	NA	NA	NA	NA	NA	NA		OpenSea	USH1C;USH1C;USH1C;USH1C							Body	40071	OTOG	uc031pzc.1
cg13250661	chr3	151960339	151960340	0.328621908	0.859123418	0.461737432	Bcell	0.376526194	0.328621908	0.366989982	0.859123418	0.459323556	0.379839532	II	NA	NA	NA	NA	NA	NA		OpenSea								Intergenic	368907	SUCNR1	uc003ezf.2
cg13274612	chr19	14223520	14223521	0.110308561	0.870911295	0.710283486	Mono	0.868055037	0.856107446	0.870911295	0.870126639	0.110308561	0.686191938	II	NA	NA	NA	NA	NA	NA		OpenSea	PRKACA;PRKACA			chr19:14223245-14223835	3			Body	1470	PRKACA	uc002myb.3
cg13315450	chr2	220114289	220114290	0.056282641	0.493770977	0.134911587	NK	0.061926226	0.064242172	0.493770977	0.05973548	0.073512024	0.056282641	II	NA	NA	NA	NA	NA	NA	chr2:220117937-220119334	N_Shelf	STK16;STK16			chr2:220113780-220114735	3		TRUE	Body	4087	STK16	uc010zky.2
cg13357602	chr6	30655720	30655721	0.027979305	0.640863196	0.242117786	CD8T	0.640863196	0.363175146	0.320988928	0.028713267	0.027979305	0.070986874	I	NA	NA	NA	NA	NA	NA	chr6:30654392-30654934	S_Shore	KIAA1949;KIAA1949			chr6:30655605-30656215	3		TRUE	TSS1500	47	PPP1R18	uc003nrb.4
cg13424923	chr2	65258738	65258739	0.073693481	0.37018517	0.163707907	NK	0.224616373	0.12252051	0.37018517	0.073693481	0.095058714	0.096173194	II	NA	NA	NA	NA	NA	NA		OpenSea				chr2:65258480-65259350	3		TRUE	Intergenic	24755	CEP68	uc002sdj.2
cg13468685	chr2	68592737	68592738	0.033445812	0.899638469	0.309267828	CD4T	0.643377242	0.899638469	0.074058817	0.170344564	0.034742063	0.033445812	II	rs78459381	0.020586	NA	NA	NA	NA		OpenSea	PLEK					TRUE	TRUE	Body	101651	FBXO48	uc002seo.3
cg13571479	chr7	2077345	2077346	0.214312831	0.700179355	0.493442948	CD8T	0.214312831	0.446869218	0.700179355	0.494592009	0.562578214	0.542126061	II	NA	NA	NA	NA	NA	NA		OpenSea	MAD1L1;MAD1L1;MAD1L1		chr7:2077094-2077094	chr7:2077045-2077870	3		TRUE	Body	178297	MAD1L1	uc003sle.1
cg13699412	chr4	101958635	101958636	0.057963235	0.936079634	0.782492574	Neu	0.936079634	0.928628612	0.9194825	0.93222556	0.920575903	0.057963235	II	rs2037773	0.140698	NA	NA	NA	NA		OpenSea	PPP3CA;PPP3CA;PPP3CA			chr4:101958460-101958715	3			Body	309991	PPP3CA	uc003hvs.2
cg13708055	chr15	86123699	86123700	0.038885975	0.938079791	0.727248453	Mono	0.938079791	0.914551433	0.920220919	0.77569384	0.038885975	0.77605876	II	NA	NA	NA	NA	NA	NA		OpenSea	AKAP13;AKAP13			chr15:86123220-86123875	3			Body	2444	AKAP13	uc010bne.1
cg13823257	chr9	35666823	35666824	0.075555352	0.934886282	0.784410662	Bcell	0.928613284	0.921434529	0.934886282	0.075555352	0.927830867	0.918143658	II	NA	NA	NA	NA	NA	NA	chr9:35665059-35665364	S_Shore							TRUE	Intergenic	7090	CA9	uc003zxo.4
cg13852284	chr10	77548353	77548354	0.06939158	0.911138764	0.741517804	Neu	0.847030419	0.853303367	0.871437097	0.911138764	0.896805598	0.06939158	II	NA	NA	NA	NA	NA	NA		OpenSea	C10orf11			chr10:77548125-77548610	3		TRUE	Body	5833	LRMDA	uc001jxi.3
cg13937163	chr6	112356900	112356901	0.033001662	0.83263259	0.285599784	Bcell	0.107940175	0.033001662	0.115855473	0.83263259	0.466010693	0.158158109	II	NA	NA	NA	NA	NA	NA		OpenSea			chr6:112356617-112356617	chr6:112356680-112357015	3			Intergenic	162244	FYN	uc003pvk.3
cg14047092	chr2	122262844	122262845	0.095943435	0.937119844	0.775116173	NK	0.843371714	0.911960687	0.095943435	0.935490915	0.937119844	0.926810441	II	NA	NA	NA	NA	NA	NA		OpenSea	CLASP1;CLASP1;CLASP1;CLASP1			chr2:122262600-122263075	3			Body	25610	RNU4ATAC	uc010yzd.1
cg14063530	chr22	17702092	17702093	0.030886654	0.462973898	0.132045767	NK	0.105622717	0.055968347	0.462973898	0.032791423	0.030886654	0.104031565	II	rs12170433	0.021958	NA	NA	NA	NA		OpenSea	CECR1			chr22:17702020-17702195	3			5'UTR	644	ADA2	uc011agi.1
cg14085952	chr9	139496844	139496845	0.218983901	0.881028838	0.700845972	CD4T	0.729542324	0.218983901	0.875317843	0.719663907	0.78053902	0.881028838	II	NA	NA	NA	NA	NA	NA		OpenSea				chr9:139496605-139497075	3		TRUE	Intergenic	56132	MIR4674	uc022bpr.1
cg14133557	chr9	113802005	113802006	0.059913845	0.781291847	0.612588089	NK	0.781291847	0.749071157	0.059913845	0.69878065	0.681760313	0.704710722	II	NA	NA	NA	NA	NA	NA	chr9:113799913-113801375	S_Shore				chr9:113801785-113802175	3		TRUE	Intergenic	370953	MUSK	uc004bez.2
cg14139038	chr1	209877340	209877341	0.042645661	0.769330097	0.312602973	Neu	0.260971279	0.114728702	0.42805752	0.259884583	0.042645661	0.769330097	II	NA	NA	NA	NA	NA	NA		OpenSea	HSD11B1;HSD11B1;HSD11B1			chr1:209877265-209877510	3			TSS1500	794	HSD11B1	uc001hhk.3
cg14158710	chr6	24937034	24937035	0.026042001	0.729838747	0.208153513	Neu	0.032563213	0.026042001	0.044579575	0.066986346	0.348911196	0.729838747	II	NA	NA	NA	NA	NA	NA		OpenSea	FAM65B;FAM65B			chr6:24936720-24937135	3			TSS1500	105362	RIPOR2	uc011dju.2
cg14172797	chr17	64428103	64428104	0.111295956	0.937425829	0.784684448	Mono	0.937353377	0.91096867	0.937425829	0.93099599	0.111295956	0.880066866	II	rs76501079	0.063944	NA	NA	NA	NA		OpenSea	PRKCA			chr17:64428060-64428295	3			Body	202546	APOH	uc002jfn.4
cg14185420	chr3	127480423	127480424	0.040117616	0.399843065	0.151429208	CD8T	0.399843065	0.31165439	0.054950781	0.058678366	0.040117616	0.043331032	II	NA	NA	NA	NA	NA	NA		OpenSea	MGLL;MGLL;MGLL			chr3:127480045-127480795	3			Body	25222	MGLL	uc003ejv.4
cg14217091	chr14	103285756	103285757	0.302083657	0.763029728	0.506423793	Mono	0.396833539	0.302083657	0.428501755	0.574194271	0.763029728	0.573899809	II	NA	NA	NA	NA	NA	NA		OpenSea	TRAF3;TRAF3;TRAF3			chr14:103285445-103286010	3		TRUE	5'UTR	145229	CDC42BPB	uc001ymj.1
cg14426428	chr6	106961936	106961937	0.03794016	0.453722778	0.114514504	NK	0.056824385	0.047876667	0.453722778	0.03794016	0.047611405	0.043111627	II	NA	NA	NA	NA	NA	NA	chr6:106959764-106960985	S_Shore	AIM1			chr6:106961600-106962095	3		TRUE	Body	27071	CRYBG1	uc003pri.4
cg14458725	chr2	143621423	143621424	0.171858483	0.927561958	0.774237473	Mono	0.927561958	0.917402342	0.914185839	0.832562578	0.171858483	0.881853638	II	NA	NA	NA	NA	NA	NA		OpenSea			chr2:143621410-143621410	chr2:143621120-143621490	3			Intergenic	732152	LRP1B	uc002tvj.1
cg14475875	chr3	193856076	193856077	0.030686448	0.591958548	0.218326119	CD4T	0.33747859	0.591958548	0.134850344	0.180971045	0.030686448	0.034011742	II	NA	NA	NA	NA	NA	NA	chr3:193854575-193856015	S_Shore	HES1			chr3:193854145-193856130	3		TRUE	3'UTR	2144	HES1	uc011bst.2
cg14503291	chr17	47838533	47838534	0.051594994	0.533671722	0.183129641	Bcell	0.114274836	0.155421777	0.051594994	0.533671722	0.128694576	0.11511994	II	NA	NA	NA	NA	NA	NA	chr17:47840834-47841377	N_Shelf	FAM117A			chr17:47838360-47838735	3		TRUE	Body	2983	FAM117A	uc002ipk.3
cg14510967	chr11	2321803	2321804	0.028518422	0.309035693	0.082434888	CD4T	0.059541269	0.309035693	0.038074342	0.029423432	0.028518422	0.030016169	II	rs74048215	0.010979	NA	NA	NA	NA		OpenSea	C11orf21;TSPAN32;C11orf21			chr11:2321520-2322075	3		TRUE	Body	1338	C11orf21	uc001lvv.2
cg14557721	chr8	622807	622808	0.071399975	0.76766292	0.629628979	Mono	0.763902479	0.725170449	0.76766292	0.762740729	0.071399975	0.686897322	II	rs1020566	0.00024	NA	NA	NA	NA	chr8:623372-623710	N_Shore	ERICH1;ERICH1			chr8:622585-623115	3			Body	127025	TDRP	uc022aqm.2
cg14637146	chr1	192508256	192508257	0.033854853	0.547230509	0.149343324	Neu	0.062657991	0.052533888	0.132173797	0.033854853	0.067608908	0.547230509	II	NA	NA	NA	NA	NA	NA		OpenSea				chr1:192508100-192508390	3			Intergenic	520265	UCHL5	uc001gsm.3
cg14829660	chr8	142201574	142201575	0.721986055	0.906991	0.77653938	Mono	0.746787225	0.721986055	0.780520075	0.762975822	0.906991	0.739976105	II	NA	NA	rs60082856	0.051188	NA	NA		OpenSea	DENND3						TRUE	Body	37097	SLC45A4	uc003ywc.1
cg14896463	chr7	116592956	116592957	0.250684561	0.596565027	0.389493418	CD8T	0.596565027	0.460897798	0.362077396	0.414783594	0.251952134	0.250684561	II	NA	NA	NA	NA	NA	NA	chr7:116593880-116594325	N_Shore	ST7OT4;ST7OT1;ST7;ST7			chr7:116592885-116593170	3		TRUE	TSS1500	1430	ST7-AS1	uc003vim.4
cg14898005	chr16	28118377	28118378	0.318528986	0.949546681	0.839208932	Mono	0.949546681	0.941091185	0.94285506	0.942032576	0.318528986	0.941199104	II	NA	NA	NA	NA	NA	NA		OpenSea	XPO6;XPO6							Body	43546	GSG1L	uc002doz.2
cg14969185	chr1	160073266	160073267	0.426464564	0.745122881	0.656564287	NK	0.674628243	0.716762964	0.426464564	0.714535642	0.745122881	0.661871429	II	NA	NA	NA	NA	NA	NA		OpenSea							TRUE	Intergenic	12252	ATP1A2	uc001fvb.2
cg15014975	chr1	25257547	25257548	0.610904615	0.963038901	0.872018173	CD8T	0.610904615	0.906793642	0.849735143	0.963038901	0.961061205	0.940575531	I	NA	NA	NA	NA	NA	NA	chr1:25255527-25259005	Island	RUNX3;RUNX3			chr1:25257325-25257575	3		TRUE	TSS1500	33926	RUNX3	uc009vrj.3
cg15278204	chr12	111126594	111126595	0.035015245	0.531799644	0.195724856	CD8T	0.531799644	0.386067488	0.082834655	0.035015245	0.067738397	0.070893709	I	NA	NA	NA	NA	NA	NA	chr12:111126611-111127347	N_Shore	HVCN1;HVCN1;HVCN1			chr12:111126020-111127955	3			5'UTR	366	HVCN1	uc001trs.2
cg15332094	chr22	46989553	46989554	0.025857259	0.825323437	0.260114496	CD4T	0.457438304	0.825323437	0.191289404	0.029184833	0.031593738	0.025857259	II	NA	NA	NA	NA	NA	NA		OpenSea			chr22:46989093-46989093	chr22:46988980-46989595	3			Intergenic	33093	GRAMD4	uc003bhx.3
cg15420606	chr12	123122585	123122586	0.182321353	0.791014305	0.435260297	CD8T	0.791014305	0.477600345	0.520751031	0.442204185	0.182321353	0.197670563	II	NA	NA	NA	NA	NA	NA		OpenSea				chr12:123122420-123122670	3			Intergenic	110775	KNTC1	uc001ucv.3
cg15474337	chr19	50848247	50848248	0.030695744	0.707594244	0.21153446	Neu	0.195351831	0.201318083	0.102279388	0.030695744	0.031967472	0.707594244	II	NA	NA	rs73932462	0.015554	rs73932462	0.015554		OpenSea	NAPSB			chr19:50848245-50848470	3		TRUE	TSS1500	241	NAPSB	uc002prw.3
cg15627281	chr12	125240418	125240419	0.059504527	0.525155889	0.218528813	CD4T	0.230630601	0.525155889	0.059504527	0.242400686	0.096229152	0.157252023	II	NA	NA	NA	NA	NA	NA		OpenSea				chr12:125239385-125240435	3			Intergenic	108099	SCARB1	uc001ugm.4
cg15827606	chr17	16877241	16877242	0.037593004	0.897420069	0.742185607	Bcell	0.879565138	0.850014019	0.892998279	0.037593004	0.895523134	0.897420069	II	NA	NA	NA	NA	NA	NA		OpenSea				chr17:16876845-16877375	3			Intergenic	68831	MPRIP	uc002gqu.2
cg15854154	chr10	73592958	73592959	0.448324885	0.86925137	0.590763144	Neu	0.582404456	0.543722378	0.501760996	0.448324885	0.59911478	0.86925137	II	NA	NA	NA	NA	NA	NA		OpenSea	PSAP;PSAP;PSAP			chr10:73592805-73593015	3			Body	21317	CDH23	uc001jsj.4
cg15901239	chr16	4192436	4192437	0.056930555	0.865430925	0.358458934	Neu	0.277864197	0.297788914	0.161571773	0.491167242	0.056930555	0.865430925	II	NA	NA	NA	NA	NA	NA		OpenSea				chr16:4192280-4192695	3			Intergenic	26249	ADCY9	uc002cvx.3
cg15985709	chr5	14385424	14385425	0.392447386	0.936282344	0.742613716	CD8T	0.392447386	0.815350783	0.799779526	0.936282344	0.919234966	0.592587292	II	rs77606740	0.017376	NA	NA	NA	NA		OpenSea	TRIO			chr5:14385185-14385635	3			Body	92302	TRIO	uc003jfh.1
cg16007063	chr7	50575986	50575987	0.594180159	0.934448993	0.856878453	NK	0.892861453	0.898796185	0.594180159	0.934448993	0.927186332	0.8937976	II	NA	NA	NA	NA	NA	NA		OpenSea	DDC;DDC;DDC;DDC;DDC;DDC;DDC			chr7:50575845-50576270	3			Body	23469	DDC-AS1	uc022adg.1
cg16090701	chr13	24844242	24844243	0.026035244	0.579673713	0.158885569	Bcell	0.096432784	0.061297474	0.151820662	0.579673713	0.038053537	0.026035244	II	NA	NA	NA	NA	NA	NA		OpenSea	SPATA13;SPATA13;SPATA13;SPATA13;SPATA13;SPATA13			chr13:24844040-24844270	3			TSS1500	15664	SPATA13-AS1	uc031qkt.1
cg16254746	chr6	30698843	30698844	0.0481021	0.293532153	0.119691351	NK	0.124825088	0.0481021	0.293532153	0.087333253	0.086479733	0.077875778	II	NA	NA	NA	NA	NA	NA		OpenSea	FLOT1			chr6:30698660-30698935	3		TRUE	Body	9419	TUBB	uc011dmq.2
cg16474930	chr20	44061200	44061201	0.02967113	0.240567732	0.078378022	CD4T	0.103042351	0.240567732	0.034079559	0.031430742	0.031476617	0.02967113	II	NA	NA	NA	NA	NA	NA		OpenSea				chr20:44061000-44061235	3			Intergenic	12653	PIGT	uc010zxb.2
cg16494350	chr5	148421302	148421303	0.064659608	0.872576297	0.693607568	Mono	0.82439493	0.724380781	0.872576297	0.821028155	0.064659608	0.85460564	II	NA	NA	NA	NA	NA	NA		OpenSea	SH3TC2							Body	21433	SH3TC2	uc003lpp.1
cg16567823	chr16	85815790	85815791	0.038042508	0.941920916	0.780489257	Neu	0.941920916	0.934591488	0.92977198	0.941512542	0.897096108	0.038042508	II	rs16939705	0.02924	NA	NA	NA	NA		OpenSea	EMC8;EMC8			chr16:85815520-85815915	3			Body	17381	COX4I1	uc002fje.3
cg16610524	chr1	161922773	161922774	0.074654267	0.932671952	0.738666433	Mono	0.932671952	0.923744072	0.91320874	0.823666732	0.074654267	0.764052834	II	NA	NA	NA	NA	NA	NA		OpenSea	ATF6							Body	32247	OLFML2B	uc001gbt.3
cg16649792	chr5	34001680	34001681	0.050081861	0.938158548	0.771628215	Neu	0.938158548	0.927238863	0.918754878	0.928073185	0.867461953	0.050081861	II	rs42440	0.118911	NA	NA	NA	NA		OpenSea	AMACR;AMACR;AMACR;C1QTNF3-AMACR			chr5:34001320-34001895	3			Body	65188	RXFP3	uc003jic.2
cg16681873	chr19	1090978	1090979	0.201254906	0.820389088	0.644007274	CD8T	0.201254906	0.516784868	0.761558608	0.820389088	0.800472852	0.763583324	II	NA	NA	NA	NA	NA	NA	chr19:1093223-1093452	N_Shelf	POLR2E						TRUE	Body	4411	POLR2E	uc002lre.4
cg16730327	chr1	223054067	223054068	0.049691599	0.55711455	0.227591988	Neu	0.121600464	0.186230114	0.049691599	0.210533808	0.240381392	0.55711455	II	NA	NA	NA	NA	NA	NA		OpenSea	DISP1			chr1:223053965-223054195	3			5'UTR	65635	DISP1	uc001hnu.2
cg16851138	chr8	117862586	117862587	0.491506162	0.917623883	0.832940609	NK	0.912134845	0.894176478	0.491506162	0.917623883	0.908339718	0.873862568	II	NA	NA	NA	NA	NA	NA		OpenSea	RAD21							Body	24075	RAD21-AS1	uc003yoe.3
cg16893868	chr19	55084269	55084270	0.030756436	0.593623766	0.191925755	NK	0.225880218	0.174193864	0.593623766	0.091289979	0.035810267	0.030756436	II	NA	NA	NA	NA	NA	NA		OpenSea	LILRA2;LILRA2			chr19:55084240-55084435	3		TRUE	TSS1500	211	LILRA2	uc010ern.3
cg16905438	chr1	155930426	155930427	0.041199832	0.923277036	0.772515614	Bcell	0.923277036	0.922546923	0.917978924	0.041199832	0.917767744	0.912323228	II	NA	NA	NA	NA	NA	NA		OpenSea	ARHGEF2;ARHGEF2;ARHGEF2			chr1:155930060-155930470	3			Body	17538	ARHGEF2	uc001fmr.2
cg16941568	chr11	1575781	1575782	0.321925038	0.601846748	0.410064142	CD8T	0.601846748	0.461907852	0.361685208	0.355822894	0.321925038	0.357197113	II	NA	NA	NA	NA	NA	NA	chr11:1577705-1579091	N_Shore	HCCA2;DUSP8			chr11:1575465-1575795	3		TRUE	Body	18188	KRTAP5-AS1	uc009ycx.2
cg17032689	chr11	102175583	102175584	0.252736376	0.784188896	0.490617169	Mono	0.453454414	0.252736376	0.33609162	0.482628396	0.784188896	0.634603313	II	NA	NA	NA	NA	NA	NA		OpenSea			chr11:102175501-102175501					Intergenic	148190	TMEM123	uc001pha.3
cg17139858	chr9	130672087	130672088	0.27677776	0.860342685	0.735894902	NK	0.848866775	0.860342685	0.27677776	0.831132473	0.82723114	0.771018577	II	NA	NA	NA	NA	NA	NA	chr9:130674546-130674958	N_Shelf	ST6GALNAC4;ST6GALNAC4			chr9:130672040-130672350	3			Body	7216	ST6GALNAC4	uc004bss.3
cg17195809	chr2	216620680	216620681	0.083856267	0.923190127	0.766928855	Mono	0.908572621	0.908957234	0.910406753	0.923190127	0.083856267	0.86659013	II	NA	NA	NA	NA	NA	NA		OpenSea	LINC00607		chr2:216620341-216620341					Body	71444	LINC00607	uc002vfn.1
cg17311916	chr2	30661265	30661266	0.564228857	0.934097919	0.835833258	CD4T	0.801194852	0.564228857	0.876756978	0.91263056	0.934097919	0.92609038	II	NA	NA	NA	NA	NA	NA		OpenSea				chr2:30661020-30661270	3			Intergenic	305178	CAPN13	uc002rnm.3
cg17578755	chr11	1299291	1299292	0.703938106	0.980823537	0.931820286	NK	0.98016857	0.973800343	0.703938106	0.980823537	0.979669137	0.972522025	I	NA	NA	NA	NA	NA	NA	chr11:1299275-1299478	Island	TOLLIP			chr11:1299185-1299555	3		TRUE	Body	31645	TOLLIP-AS1	uc001ltg.4
cg17621960	chr16	81681224	81681225	0.605450214	0.950669596	0.887012441	NK	0.940043732	0.940622013	0.605450214	0.950669596	0.948903133	0.936385959	II	NA	NA	NA	NA	NA	NA		OpenSea	CMIP;CMIP			chr16:81681220-81681455	3			Body	17733	LOC100129617	uc021tlt.1
cg17679268	chr7	152014417	152014418	0.09338405	0.893903466	0.715311296	NK	0.857138628	0.893903466	0.09338405	0.86110539	0.791766158	0.794570085	II	NA	NA	NA	NA	NA	NA		OpenSea	KMT2C			chr7:152014365-152014870	3			Body	119561	FABP5P3	uc003wlb.3
cg17851021	chr5	1097374	1097375	0.486886727	0.920651213	0.834869903	CD8T	0.486886727	0.905289577	0.895307824	0.909161513	0.920651213	0.891922565	II	rs57354118	0.056931	NA	NA	NA	NA	chr5:1099394-1099736	N_Shelf	SLC12A7						TRUE	Body	34284	MIR4635	uc021xvy.1
cg17960629	chr2	36877454	36877455	0.474333034	0.851052978	0.587895799	Neu	0.507148865	0.474333034	0.514802292	0.652111223	0.527926402	0.851052978	II	NA	NA	NA	NA	NA	NA		OpenSea				chr2:36877200-36877510	3		TRUE	Intergenic	46377	VIT	uc002rpk.3
cg17978283	chr17	79007529	79007530	0.023111061	0.585983993	0.226012922	CD8T	0.585983993	0.447670202	0.185939998	0.087594591	0.02577769	0.023111061	II	NA	NA	NA	NA	NA	NA	chr17:79008929-79009762	N_Shore	BAIAP2;BAIAP2;BAIAP2;BAIAP2;BAIAP2-AS1			chr17:79007340-79007875	3			TSS1500	1416	BAIAP2	uc002jyz.4
cg17999639	chr3	184360694	184360695	0.093917198	0.562773379	0.258810333	CD8T	0.562773379	0.379252768	0.279543727	0.142443986	0.094930943	0.093917198	II	NA	NA	NA	NA	NA	NA		OpenSea				chr3:184360460-184360795	3			Intergenic	69140	MAGEF1	uc003fpa.3
cg18133012	chr6	135995357	135995358	0.697410781	0.937242087	0.881281273	CD4T	0.894584141	0.697410781	0.934682186	0.937242087	0.924221074	0.899547367	II	rs9483866	0.023171	NA	NA	NA	NA		OpenSea	C6orf217						TRUE	Body	177475	PDE7B	uc003qgp.3
cg18179862	chr17	76381935	76381936	0.142218413	0.869702375	0.371343609	NK	0.490184396	0.206322882	0.869702375	0.245475763	0.274157826	0.142218413	II	NA	NA	NA	NA	NA	NA		OpenSea	PGS1;PGS1;PGS1;PGS1			chr17:76381760-76382030	3			Body	7199	PGS1	uc002jvm.3
cg18225225	chr4	85495786	85495787	0.042295633	0.885744898	0.702811359	Mono	0.858669677	0.867042341	0.885744898	0.846519289	0.042295633	0.716596314	II	NA	NA	NA	NA	NA	NA		OpenSea			chr4:85495597-85495597					Intergenic	8269	CDS1	uc011ccv.2
cg18249896	chr18	56325660	56325661	0.039501089	0.44311005	0.139487289	Neu	0.043917427	0.042560621	0.130662333	0.039501089	0.137172216	0.44311005	II	NA	NA	NA	NA	NA	NA		OpenSea			chr18:56325382-56325382	chr18:56325385-56325715	3			Intergenic	12956	MALT1	uc002lhm.1
cg18285377	chr1	11025263	11025264	0.027016649	0.32382761	0.088275621	CD4T	0.080451572	0.32382761	0.033014247	0.035530492	0.029813158	0.027016649	II	NA	NA	NA	NA	NA	NA		OpenSea	C1orf127;C1orf127			chr1:11025040-11025350	3		TRUE	TSS1500	934	C1orf127	uc001arr.2
cg18467034	chr7	155795476	155795477	0.523933284	0.905102548	0.804323536	CD8T	0.523933284	0.809302143	0.798383179	0.886858186	0.902361877	0.905102548	II	NA	NA	NA	NA	NA	NA		OpenSea				chr7:155795365-155795835	3			Intergenic	442804	LOC285889	uc003wml.1
cg18494987	chr7	155795506	155795507	0.439452524	0.935924814	0.79085701	CD8T	0.439452524	0.740666072	0.812764918	0.891713687	0.935924814	0.924620043	II	NA	NA	NA	NA	NA	NA		OpenSea				chr7:155795365-155795835	3			Intergenic	442774	LOC285889	uc003wml.1
cg18559386	chr10	14604648	14604649	0.041906196	0.878590569	0.323135437	Bcell	0.255990393	0.261913838	0.242504598	0.878590569	0.25790703	0.041906196	II	NA	NA	NA	NA	NA	NA		OpenSea	FAM107B;FAM107B;FAM107B;FAM107B;FAM107B;FAM107B;FAM107B;FAM107B;FAM107B;FAM107B			chr10:14604620-14604990	3			5'UTR	9538	FAM107B	uc009xjg.1
cg18566452	chr3	139305596	139305597	0.247670057	0.904035002	0.54247142	Neu	0.510865572	0.517818432	0.247670057	0.489710514	0.584728941	0.904035002	II	NA	NA	NA	NA	NA	NA		OpenSea	NMNAT3;NMNAT3			chr3:139305580-139305815	3			Body	46924	RBP1	uc003eti.2
cg18597176	chr9	137822472	137822473	0.024311991	0.721084559	0.255831556	Mono	0.058201971	0.049243406	0.073668694	0.024311991	0.721084559	0.608478717	II	NA	NA	NA	NA	NA	NA		OpenSea			chr9:137822306-137822306	chr9:137822305-137822735	3			Intergenic	49813	FCN2	uc004cfg.1
cg18624930	chr14	61970191	61970192	0.027806418	0.468407931	0.160203775	Mono	0.041578452	0.058010441	0.038154484	0.027806418	0.468407931	0.327264927	II	NA	NA	NA	NA	NA	NA		OpenSea	PRKCH			chr14:61969845-61970555	3			Body	26305	PRKCH	uc010tsb.2
cg18654102	chr2	96823638	96823639	0.058726421	0.332833981	0.151629224	NK	0.118060004	0.158243375	0.332833981	0.12434994	0.058726421	0.11756162	II	NA	NA	NA	NA	NA	NA		OpenSea			chr2:96823532-96823532	chr2:96823525-96823895	3			Intergenic	12458	DUSP2	uc002svk.4
cg18655807	chr8	104418702	104418703	0.105141477	0.893738256	0.372738189	Neu	0.370184658	0.28939974	0.282693758	0.105141477	0.295271243	0.893738256	II	NA	NA	NA	NA	NA	NA		OpenSea	SLC25A32;SLC25A32;SLC25A32			chr8:104418560-104418970	3			Body	8859	SLC25A32	uc003yll.4
cg18670770	chr4	121991672	121991673	0.28326985	0.85743311	0.463470616	CD8T	0.85743311	0.616494645	0.34532758	0.389865857	0.28326985	0.288432657	I	NA	NA	NA	NA	NA	NA	chr4:121992003-121993703	N_Shore	C4orf31			chr4:121991480-121991775	3		TRUE	5'UTR	1999	NDNF	uc003idq.1
cg18688142	chr6	144657165	144657166	0.032151635	0.837782681	0.279993446	Neu	0.176378876	0.299722912	0.04565565	0.032151635	0.288268924	0.837782681	II	NA	NA	NA	NA	NA	NA		OpenSea	UTRN		chr6:144657152-144657152	chr6:144657060-144657335	3			Body	1335300	EPM2A	uc003qku.3
cg18786123	chr12	47787067	47787068	0.023916552	0.481806153	0.125161046	NK	0.10338717	0.059170988	0.481806153	0.058755214	0.023930199	0.023916552	II	rs9634311	0.282542	NA	NA	NA	NA		OpenSea			chr12:47786916-47786916	chr12:47786880-47787150	3		TRUE	Intergenic	176840	PCED1B-AS1	uc001rpp.2
cg18886071	chr1	160617057	160617058	0.032993878	0.528270707	0.147074252	NK	0.153696335	0.041977891	0.528270707	0.048111057	0.077395642	0.032993878	II	NA	NA	rs2295613	0.152709	NA	NA		OpenSea	SLAMF1;SLAMF1			chr1:160616685-160617115	3		TRUE	5'UTR	22	SLAMF1	uc001fwl.4
cg18890248	chr13	34440333	34440334	0.029007572	0.938900062	0.764829839	Bcell	0.938900062	0.931334218	0.910394387	0.029007572	0.916619047	0.86272375	II	NA	NA	NA	NA	NA	NA		OpenSea	RFC3			chr13:34440180-34440435	3			Body	48126	RFC3	uc010ted.1
cg18974164	chr11	119564147	119564148	0.373143137	0.729097239	0.519027924	Mono	0.454290071	0.470153669	0.373143137	0.500614994	0.729097239	0.586868432	II	NA	NA	NA	NA	NA	NA		OpenSea	PVRL1;PVRL1;PVRL1		chr11:119564027-119564027	chr11:119563185-119564395	3			Body	35286	NECTIN1	uc001pwu.1
cg19081636	chr6	149469744	149469745	0.037824913	0.410363464	0.102850298	Bcell	0.043208841	0.047518095	0.039307579	0.410363464	0.038878896	0.037824913	II	NA	NA	NA	NA	NA	NA		OpenSea			chr6:149469483-149469483	chr6:149469480-149469790	3			Intergenic	183923	UST-AS1	uc003qmh.2
cg19172427	chr14	72009222	72009223	0.049100221	0.404355616	0.129520274	NK	0.098765888	0.1068583	0.404355616	0.059359351	0.058682271	0.049100221	II	rs35415083	0.13312	NA	NA	NA	NA		OpenSea	SIPA1L1;SIPA1L1			chr14:72009080-72009350	3			5'UTR	43774	SIPA1L1	uc001xmu.3
cg19174924	chr8	68287227	68287228	0.047061749	0.912500819	0.753145599	Neu	0.887839763	0.899412025	0.907671472	0.912500819	0.86438777	0.047061749	II	NA	NA	NA	NA	NA	NA		OpenSea				chr8:68286920-68287395	3			Intergenic	31314	ARFGEF1	uc003xxo.2
cg19205064	chr6	33284839	33284840	0.255654081	0.823625945	0.64690058	CD4T	0.57147776	0.255654081	0.668342323	0.823625945	0.817905837	0.744397533	II	rs115890877	0.012598	NA	NA	NA	NA	chr6:33285367-33285617	N_Shore	ZBTB22;ZBTB22						TRUE	5'UTR	671	ZBTB22	uc003oeb.3
cg19215266	chr10	35417163	35417164	0.261734365	0.817718696	0.491977908	Mono	0.326447354	0.261734365	0.408277764	0.569900086	0.817718696	0.56778918	II	rs7902166	0.018462	NA	NA	NA	NA	chr10:35415788-35416685	S_Shore	CREM;CREM;CREM;CREM;CREM;CREM			chr10:35417000-35417510	3		TRUE	5'UTR	9545	CREM	uc001iyd.3
cg19269039	chr1	111743200	111743201	0.032621598	0.872629398	0.240113854	Bcell	0.032621598	0.03642501	0.049711466	0.872629398	0.10897621	0.340319442	II	NA	NA	NA	NA	NA	NA	chr1:111746337-111747303	N_Shelf	DENND2D;DENND2D	low-CpG:111544264-111544835		chr1:111742465-111743675	3		TRUE	1stExon	123	DENND2D	uc001eak.2
cg19270965	chr17	40856988	40856989	0.378321162	0.913303806	0.554251064	Neu	0.430577492	0.408061604	0.577658721	0.378321162	0.617583599	0.913303806	II	NA	NA	NA	NA	NA	NA		OpenSea	EZH1			chr17:40856920-40857275	3			Body	22355	CNTNAP1	uc002iay.3
cg19279471	chr6	160404451	160404452	0.02750817	0.504697559	0.162635847	Bcell	0.114494837	0.241442473	0.055317213	0.504697559	0.03235483	0.02750817	II	NA	NA	NA	NA	NA	NA		OpenSea	IGF2R		chr6:160404300-160404300	chr6:160404205-160404510	3			Body	14319	IGF2R	uc003qta.3
cg19349476	chr13	101315254	101315255	0.423435361	0.919887776	0.83235762	NK	0.913663031	0.91017674	0.423435361	0.914965723	0.919887776	0.912017091	II	NA	NA	NA	NA	NA	NA		OpenSea	TMTC4;TMTC4						TRUE	Body	11847	TMTC4	uc001vot.3
cg19580293	chr10	126790228	126790229	0.050988909	0.900934643	0.722824133	Neu	0.828106171	0.836190193	0.87639833	0.900934643	0.844326554	0.050988909	II	NA	NA	NA	NA	NA	NA		OpenSea	CTBP2;CTBP2;CTBP2;CTBP2			chr10:126790140-126790415	3			5'UTR	159535	ZRANB1	uc001lic.3
cg19691546	chr11	46368295	46368296	0.152579047	0.668222981	0.345720595	CD8T	0.668222981	0.444595024	0.270443916	0.378124641	0.152579047	0.160357959	II	NA	NA	NA	NA	NA	NA	chr11:46368650-46369660	N_Shore	DGKZ;DGKZ;DGKZ;DGKZ;DGKZ;DGKZ							TSS1500	1477	DGKZ	uc001nci.2
cg20030158	chr5	176966387	176966388	0.088959721	0.953429021	0.804268296	Neu	0.953429021	0.947929545	0.940897534	0.947769386	0.946624567	0.088959721	II	NA	NA	NA	NA	NA	NA		OpenSea	FAM193B;FAM193B							Body	238	FAM193B	uc003mhv.3
cg20075442	chr21	43706240	43706241	0.020725769	0.498374362	0.173129391	Neu	0.20939402	0.249087218	0.029789982	0.020725769	0.031404998	0.498374362	II	NA	NA	NA	NA	NA	NA		OpenSea	ABCG1;ABCG1;ABCG1;ABCG1;ABCG1;ABCG1			chr21:43706045-43706430	3			Body	249	ABCG1	uc010gpb.2
cg20096463	chr12	65478524	65478525	0.363714599	0.926525555	0.82985533	NK	0.926525555	0.925022142	0.363714599	0.924713141	0.924764622	0.914391919	II	NA	NA	NA	NA	NA	NA		OpenSea	WIF1			chr12:65478420-65478670	3			Body	84825	LEMD3	uc001ssl.2
cg20290017	chr9	113831239	113831240	0.15024463	0.945111037	0.803242234	Mono	0.945111037	0.936245191	0.939170588	0.937610143	0.15024463	0.911071818	II	NA	NA	NA	NA	NA	NA		OpenSea			chr9:113831010-113831010	chr9:113831120-113831755	3			Intergenic	400187	MUSK	uc004bez.2
cg20367218	chr11	66083224	66083225	0.557518614	0.944281093	0.868849029	CD8T	0.557518614	0.925214664	0.930095733	0.922976359	0.944281093	0.933007713	II	NA	NA	NA	NA	NA	NA	chr11:66083572-66083782	N_Shore	CD248						TRUE	1stExon	1289	CD248	uc001ohm.1
cg20374292	chr14	69526817	69526818	0.067684765	0.935320729	0.78685302	Mono	0.935320729	0.929922198	0.933760236	0.932560035	0.067684765	0.921870155	II	NA	NA	NA	NA	NA	NA		OpenSea	DCAF5;DCAF5;DCAF5		chr14:69526614-69526614	chr14:69526700-69526955	3			Body	93095	DCAF5	uc001xkp.3
cg20538211	chr4	58027287	58027288	0.072458789	0.861078269	0.640377748	NK	0.611098653	0.688061405	0.072458789	0.759262927	0.861078269	0.850306447	II	rs76049146	0.012587	NA	NA	NA	NA	chr4:58029841-58030526	N_Shelf							TRUE	Intergenic	51358	IGFBP7-AS1	uc003hco.3
cg20587618	chr10	94489869	94489870	0.03671041	0.9225627	0.750004411	Bcell	0.865409773	0.85435541	0.908370098	0.03671041	0.912618075	0.9225627	II	NA	NA	NA	NA	NA	NA		OpenSea				chr10:94489725-94489975	3			Intergenic	40187	HHEX	uc001kid.3
cg20723459	chr12	54147761	54147762	0.030899839	0.914440981	0.761017075	Bcell	0.911976505	0.905210798	0.914440981	0.030899839	0.906249817	0.897324512	II	NA	NA	NA	NA	NA	NA	chr12:54144562-54145470	S_Shelf	CISTR		chr12:54147716-54147716	chr12:54147520-54147955	3			Body	184813	HOXC13	uc001sei.3
cg20931973	chr6	110679832	110679833	0.045541996	0.360645154	0.160451572	CD8T	0.360645154	0.216922994	0.17474603	0.119213231	0.045640025	0.045541996	II	rs114434725	0.015204	NA	NA	NA	NA	chr6:110679417-110679833	Island	C6orf186						TRUE	TSS1500	52105	METTL24	uc003pub.2
cg21063192	chr1	164744310	164744311	0.078696208	0.925071244	0.767303632	NK	0.925071244	0.917510292	0.078696208	0.921339641	0.875727192	0.885477215	II	NA	NA	NA	NA	NA	NA		OpenSea	LOC100505795;PBX1;PBX1;PBX1			chr1:164744080-164744535	3			TSS1500	431	LOC100505795	uc021pdx.1
cg21143020	chr16	66771698	66771699	0.381706495	0.924170435	0.817204482	NK	0.884741846	0.893376648	0.381706495	0.919972047	0.924170435	0.899259423	II	NA	NA	NA	NA	NA	NA		OpenSea	DYNC1LI2;DYNC1LI2							Body	13825	DYNC1LI2	uc002eqb.1
cg21274670	chr5	55498233	55498234	0.217643776	0.868992174	0.683797369	CD4T	0.67697036	0.217643776	0.786544317	0.745953129	0.868992174	0.806680458	II	NA	NA	NA	NA	NA	NA		OpenSea	ANKRD55							Body	30951	ANKRD55	uc003jqu.3
cg21369949	chr6	30655696	30655697	0.024588168	0.307871467	0.086126245	CD8T	0.307871467	0.079153894	0.047311345	0.026970001	0.024588168	0.030862594	I	NA	NA	NA	NA	NA	NA	chr6:30655116-30655401	S_Shore	PPP1R18;PPP1R18			chr6:30655605-30656215	3			TSS1500	23	PPP1R18	uc003nrb.4
cg21410980	chr4	40121831	40121832	0.560452854	0.944187329	0.862113612	CD4T	0.886121773	0.560452854	0.924466806	0.923159942	0.944187329	0.934292965	II	NA	NA	NA	NA	NA	NA		OpenSea	N4BP2						TRUE	Body	18135	N4BP2	uc010ifr.3
cg21604944	chr12	31756929	31756930	0.039503342	0.939056312	0.75636911	Bcell	0.897281353	0.881192923	0.895509491	0.039503342	0.88567124	0.939056312	II	NA	NA	NA	NA	NA	NA		OpenSea	DENND5B-AS1							Body	12976	DENND5B	uc001rki.1
cg21608605	chr6	152128258	152128259	0.037791437	0.17290568	0.065372042	CD4T	0.04991866	0.17290568	0.047216036	0.042821216	0.037791437	0.041579225	II	NA	NA	NA	NA	NA	NA	chr6:152128822-152129771	N_Shore	ESR1;ESR1;ESR1;ESR1			chr6:152128245-152129815	3		TRUE	TSS1500	194	ESR1	uc003qon.4
cg21710377	chr15	70006832	70006833	0.036094426	0.652875343	0.228439449	Mono	0.036618096	0.036304922	0.036094426	0.415969689	0.652875343	0.192774218	II	rs4776472	0.309859	NA	NA	NA	NA		OpenSea			chr15:70006588-70006588	chr15:70006525-70006875	3			Intergenic	120739	LINC00593	uc002asj.3
cg21793795	chr20	45753168	45753169	0.076464736	0.876336821	0.673721693	Mono	0.721278204	0.754095126	0.876336821	0.795525675	0.076464736	0.818629596	II	NA	NA	NA	NA	NA	NA		OpenSea	EYA2;EYA2		chr20:45753033-45753033	chr20:45753020-45753415	3			Body	42439	MIR3616	uc021weq.1
cg21796654	chr22	38543942	38543943	0.024740789	0.558611671	0.173950372	NK	0.246907006	0.079324428	0.558611671	0.099968709	0.034149631	0.024740789	II	rs2284061	0.095464	NA	NA	NA	NA		OpenSea	PLA2G6;PLA2G6;PLA2G6		chr22:38543874-38543874	chr22:38543860-38544130	3			Body	53995	MAFF	uc003avc.3
cg22106917	chr11	128624203	128624204	0.076306231	0.561369349	0.282104369	Mono	0.194404893	0.193825968	0.076306231	0.318109606	0.561369349	0.348610169	II	NA	NA	rs57271638	0.019671	NA	NA		OpenSea	FLI1;FLI1;FLI1;FLI1			chr11:128624100-128624575	3			5'UTR	58284	SENCR	uc001qel.3
cg22130673	chr11	114031817	114031818	0.326047956	0.894906654	0.755050948	NK	0.821571296	0.834746654	0.326047956	0.894906654	0.821325445	0.831707686	II	NA	NA	NA	NA	NA	NA		OpenSea	ZBTB16;ZBTB16		chr11:114031661-114031661	chr11:114031620-114032035	3		TRUE	Body	96734	NNMT	uc001por.1
cg22165522	chr14	22930883	22930884	0.061653584	0.663357567	0.269627439	Bcell	0.320415045	0.282483834	0.061653584	0.663357567	0.105352173	0.184502432	II	NA	NA	NA	NA	NA	NA		OpenSea								Intergenic	797585	OR4E2	uc010tmd.2
cg22180675	chr8	41518719	41518720	0.078971593	0.922405619	0.74676618	Mono	0.920797224	0.922405619	0.866998606	0.906087745	0.078971593	0.785336293	II	NA	NA	NA	NA	NA	NA		OpenSea	MIR486-1;ANK1;ANK1;ANK1;ANK1;ANK1;ANK1;ANK1;ANK1			chr8:41518680-41518935	3			TSS1500	4083	ANK1	uc003xoc.3
cg22213242	chr11	66083573	66083574	0.572912564	0.897238942	0.832368008	CD8T	0.572912564	0.869569038	0.891009176	0.872557225	0.897238942	0.890921105	I	NA	NA	NA	NA	NA	NA	chr11:66083572-66083782	Island	CD248			chr11:66083480-66084255	3		TRUE	1stExon	940	CD248	uc001ohm.1
cg22277567	chr2	240226201	240226202	0.369686584	0.772531405	0.498777061	Mono	0.423622091	0.405293338	0.420951159	0.369686584	0.772531405	0.600577787	II	NA	NA	NA	NA	NA	NA		OpenSea	HDAC4			chr2:240225645-240226295	3		TRUE	Body	954	MIR4269	uc021vza.1
cg22367165	chr1	25542819	25542820	0.020024841	0.460293121	0.177969486	CD8T	0.460293121	0.26238718	0.278730781	0.020024841	0.023649271	0.022731719	II	NA	NA	rs6687396	0.012598	rs6687396	0.012598		OpenSea				chr1:25542600-25542895	3			Intergenic	16192	SYF2	uc001bjt.1
cg22442430	chr1	25876626	25876627	0.074295734	0.799941001	0.231817091	NK	0.085670553	0.074370187	0.799941001	0.074295734	0.105579235	0.251045838	I	NA	NA	NA	NA	NA	NA		OpenSea	LDLRAP1			chr1:25876485-25876695	3		TRUE	Body	12657	LDLRAP1	uc009vrw.3
cg22451300	chr1	61692418	61692419	0.070041875	0.864593054	0.709532823	Neu	0.846967678	0.833883788	0.864593054	0.833190398	0.808520145	0.070041875	II	NA	NA	NA	NA	NA	NA		OpenSea	NFIA;NFIA;NFIA;NFIA							Body	498675	TM2D1	uc001czz.1
cg22474767	chr8	96133173	96133174	0.057994651	0.934904707	0.697614151	Mono	0.756178214	0.797037799	0.818370103	0.821199432	0.057994651	0.934904707	II	NA	NA	NA	NA	NA	NA		OpenSea			chr8:96133166-96133166					Intergenic	47948	MIR3150B	uc022ayi.1
cg22512531	chr11	122709551	122709552	0.062174992	0.936105439	0.637311366	CD8T	0.062174992	0.52459973	0.445432248	0.931526799	0.936105439	0.924028987	II	NA	NA	NA	NA	NA	NA		OpenSea	CRTAM					TRUE	TRUE	Body	295	CRTAM	uc001pyj.3
cg22548551	chr12	7041426	7041427	0.657600896	0.930670503	0.874519252	CD4T	0.893872057	0.657600896	0.921301923	0.918087651	0.930670503	0.925582479	II	NA	NA	NA	NA	NA	NA	chr12:7036955-7037924	S_Shelf	ATN1;ATN1						TRUE	5'UTR	1575	ATN1	uc001qry.1
cg22625232	chr3	39164511	39164512	0.033887653	0.900262704	0.736116413	Bcell	0.866980734	0.852039983	0.876185103	0.033887653	0.900262704	0.887342299	II	NA	NA	NA	NA	NA	NA		OpenSea	TTC21A;TTC21A			chr3:39164400-39164595	3			Body	8499	TTC21A	uc031ryv.1
cg22645539	chr7	99765096	99765097	0.125658984	0.727376256	0.335292043	CD8T	0.727376256	0.530422454	0.293810692	0.205911234	0.125658984	0.128572638	II	NA	NA	NA	NA	NA	NA	chr7:99768884-99769559	N_Shelf	GAL3ST4			chr7:99764300-99765435	3			5'UTR	637	GAL3ST4	uc003utt.3
cg22727407	chr2	27265195	27265196	0.046392242	0.925655228	0.768903028	Bcell	0.924939148	0.925655228	0.915675988	0.046392242	0.889937153	0.910818407	II	NA	NA	NA	NA	NA	NA		OpenSea				chr2:27265025-27265490	3			Intergenic	9420	TMEM214	uc002ria.4
cg22843803	chr11	65196125	65196126	0.029447959	0.519681113	0.240417025	Mono	0.046017286	0.029447959	0.268800754	0.343867877	0.519681113	0.23468716	II	NA	NA	NA	NA	NA	NA		OpenSea		low-CpG:64952070-64953288		chr11:65195740-65196275	3		TRUE	Intergenic	44952	SLC25A45	uc001odt.1
cg23038529	chr1	173176465	173176466	0.031486129	0.544346018	0.18158444	NK	0.174767497	0.14238806	0.544346018	0.15204898	0.031486129	0.044469956	II	NA	NA	NA	NA	NA	NA		OpenSea	TNFSF4			chr1:173175960-173176710	3			TSS200	4	TNFSF4	uc001giw.3
cg23078220	chr7	73507353	73507354	0.037962967	0.758219162	0.23957311	CD4T	0.476014852	0.758219162	0.065898088	0.037992647	0.037962967	0.061350945	II	NA	NA	NA	NA	NA	NA		OpenSea	LIMK1;LIMK1			chr7:73507165-73507915	3			TSS200	161383	RFC2	uc003uaj.3
cg23173586	chr14	20945319	20945320	0.050294479	0.573482937	0.217242098	Bcell	0.07207268	0.050294479	0.078606932	0.573482937	0.29038779	0.238607772	II	rs17878900	0.067223	NA	NA	NA	NA		OpenSea	PNP						TRUE	3'UTR	2398	PNP	uc021rns.1
cg23184711	chr1	111743330	111743331	0.063742708	0.836483192	0.242595357	Bcell	0.063742708	0.069202265	0.065374552	0.836483192	0.090705325	0.330064098	II	NA	NA	NA	NA	NA	NA	chr1:111746337-111747303	N_Shelf	DENND2D;DENND2D			chr1:111742465-111743675	3			TSS200	3828	DENND2D	uc001eal.2
cg23195903	chr2	74968974	74968975	0.081188929	0.794047585	0.628582703	Mono	0.720241379	0.767998679	0.794047585	0.737093551	0.081188929	0.670926095	II	NA	NA	NA	NA	NA	NA		OpenSea			chr2:74968770-74968770	chr2:74968840-74969135	3			Intergenic	93516	M1AP	uc010ysa.2
cg23357708	chr19	8580509	8580510	0.037524016	0.843858111	0.258703558	Bcell	0.261201384	0.263099861	0.096830358	0.843858111	0.049707617	0.037524016	II	NA	NA	NA	NA	NA	NA	chr19:8578661-8579219	S_Shore	ZNF414;ZNF414		chr19:8580278-8580278	chr19:8580200-8580555	3		TRUE	TSS1500	52031	HNRNPM	uc002mka.3
cg23398076	chr2	66664960	66664961	0.034329839	0.51284875	0.140518268	NK	0.124083009	0.080484871	0.51284875	0.053934918	0.034329839	0.037428223	I	NA	NA	NA	NA	NA	NA	chr2:66661118-66661657	S_Shelf	MEIS1			chr2:66664065-66665235	3		TRUE	Body	1491	MEIS1	uc010yqi.2
cg23428192	chr13	101315400	101315401	0.431566112	0.913874925	0.821790247	NK	0.895576668	0.893893537	0.431566112	0.911527413	0.913874925	0.884302828	II	NA	NA	NA	NA	NA	NA		OpenSea	TMTC4;TMTC4						TRUE	Body	11701	TMTC4	uc001vot.3
cg23432480	chr2	99125292	99125293	0.050216355	0.876955026	0.324989233	Bcell	0.304418034	0.46354781	0.191036929	0.876955026	0.063761246	0.050216355	II	NA	NA	NA	NA	NA	NA		OpenSea	INPP4A;INPP4A;INPP4A;INPP4A		chr2:99125275-99125275	chr2:99125145-99125555	3			5'UTR	99687	COA5	uc002syz.3
cg23691894	chr10	111765904	111765905	0.577778209	0.946902036	0.871194013	CD4T	0.912081887	0.577778209	0.940259272	0.929248016	0.946902036	0.920894657	II	NA	NA	NA	NA	NA	NA	chr10:111767087-111768355	N_Shore	ADD3;ADD3			chr10:111765445-111766010	3		TRUE	1stExon	64	ADD3-AS1	uc001kyr.2
cg23700338	chr1	21326868	21326869	0.059719108	0.931323909	0.776240508	Neu	0.920695336	0.931323909	0.919530596	0.921191578	0.904982521	0.059719108	II	NA	NA	NA	NA	NA	NA		OpenSea	EIF4G3;EIF4G3;EIF4G3;EIF4G3							Body	50617	EIF4G3	uc009vpz.3
cg23719713	chr6	10586167	10586168	0.24246873	0.927589806	0.799938549	Mono	0.884381034	0.927589806	0.917933008	0.920958377	0.24246873	0.90630034	I	NA	NA	NA	NA	NA	NA		OpenSea	GCNT2;GCNT2;GCNT2;GCNT2						TRUE	Body	108670	C6orf52	uc003mzf.4
cg23774349	chr15	67478036	67478037	0.390040087	0.833871944	0.734933283	NK	0.786208112	0.833871944	0.390040087	0.796081161	0.805775501	0.797622896	II	NA	NA	NA	NA	NA	NA		OpenSea	SMAD3;SMAD3;SMAD3;SMAD3			chr15:67477925-67478535	3			Body	69036	AAGAB	uc002aqk.5
cg23836155	chr7	108061037	108061038	0.024146805	0.433333684	0.14150435	CD8T	0.433333684	0.204323555	0.105518747	0.056502446	0.025200862	0.024146805	II	rs78432437	0.012351	NA	NA	NA	NA		OpenSea	NRCAM;NRCAM;NRCAM;NRCAM		chr7:108060932-108060932	chr7:108060940-108061295	3			5'UTR	35802	NRCAM	uc003vfc.3
cg23872155	chr13	100027035	100027036	0.031688319	0.899076413	0.732498152	Bcell	0.899076413	0.882226715	0.856550214	0.031688319	0.879009021	0.846438232	II	NA	NA	NA	NA	NA	NA		OpenSea	UBAC2;UBAC2;UBAC2;MIR548AN		chr13:100026921-100026921	chr13:100026745-100027195	3			Body	18649	MIR623	uc021rmb.1
cg23929682	chr11	2321842	2321843	0.060886335	0.376172135	0.143180131	CD4T	0.187238907	0.376172135	0.081833139	0.090906386	0.060886335	0.062043882	II	NA	NA	NA	NA	NA	NA		OpenSea	C11orf21;TSPAN32;C11orf21			chr11:2321520-2322075	3		TRUE	Body	1299	C11orf21	uc001lvv.2
cg23942604	chr19	51875946	51875947	0.030906936	0.410172298	0.115072185	CD4T	0.06659765	0.410172298	0.036276907	0.108844234	0.030906936	0.037635086	II	NA	NA	rs8109405	0.111139	rs8109405	0.111139		OpenSea	NKG7;NKG7						TRUE	5'UTR	12	NKG7	uc002pwj.3
cg23946394	chr9	134924497	134924498	0.060709584	0.948918652	0.782965609	Neu	0.948918652	0.939657325	0.930177219	0.948847331	0.869483545	0.060709584	II	NA	NA	NA	NA	NA	NA		OpenSea	MED27;MED27							Body	30775	MED27	uc004cbe.2
cg23950707	chr20	31193047	31193048	0.048606564	0.89100369	0.707160882	Mono	0.89100369	0.888035809	0.849914438	0.827943516	0.048606564	0.737461279	II	rs75921559	0.057343	NA	NA	NA	NA		OpenSea	LOC149950		chr20:31192929-31192929	chr20:31192845-31193255	3			Body	20171	NOL4L	uc031rss.1
cg24048497	chr6	14866284	14866285	0.027433504	0.749899899	0.222855607	CD4T	0.41173486	0.749899899	0.055483776	0.041620146	0.050961459	0.027433504	II	NA	NA	NA	NA	NA	NA		OpenSea			chr6:14865991-14865991	chr6:14865800-14866335	3			Intergenic	379448	JARID2	uc011diu.1
cg24054960	chr11	47176340	47176341	0.369065652	0.721110732	0.616674477	CD8T	0.369065652	0.682777586	0.621909874	0.721110732	0.659131324	0.646051692	II	NA	NA	NA	NA	NA	NA		OpenSea	C11orf49;C11orf49;C11orf49;C11orf49;C11orf49;C11orf49;C11orf49							Body	19049	ARFGAP2	uc010rha.2
cg24058979	chr18	60891962	60891963	0.473918981	0.847140648	0.605137162	Neu	0.473918981	0.558721885	0.569892082	0.540943144	0.640206235	0.847140648	II	NA	NA	NA	NA	NA	NA		OpenSea	BCL2		chr18:60891499-60891499	chr18:60891860-60892210	3			Body	94649	BCL2	uc002lit.1
cg24226193	chr7	28191663	28191664	0.075406773	0.892334305	0.353901621	Neu	0.48137963	0.363009055	0.119719676	0.191560286	0.075406773	0.892334305	II	rs10225433	0.025346	NA	NA	NA	NA		OpenSea	JAZF1		chr7:28191527-28191527	chr7:28191580-28192010	3			Body	28411	JAZF1-AS1	uc011jzq.2
cg24362952	chr1	109189641	109189642	0.023595382	0.402963865	0.090449298	Bcell	0.023595382	0.04003655	0.025483482	0.402963865	0.026373622	0.024242886	II	NA	NA	NA	NA	NA	NA		OpenSea			chr1:109189516-109189516	chr1:109189265-109189775	3			Intergenic	86669	FAM102B	uc010ouy.2
cg24365417	chr2	178939184	178939185	0.071188426	0.902872883	0.731659906	Mono	0.901271516	0.894981584	0.855921316	0.902872883	0.071188426	0.76372371	II	NA	NA	NA	NA	NA	NA	chr2:178937595-178937907	S_Shore	PDE11A						TRUE	Body	37996	RBM45	uc002ulv.3
cg24398176	chr1	33547815	33547816	0.299150328	0.561438108	0.37538106	CD8T	0.561438108	0.398577769	0.32326803	0.368686644	0.301165479	0.299150328	II	NA	NA	NA	NA	NA	NA	chr1:33546524-33547243	S_Shore	AZIN2;AZIN2;AZIN2;AZIN2;AZIN2;AZIN2;AZIN2;AZIN2;AZIN2			chr1:33547265-33547995	3			5'UTR	99854	TRIM62	uc001bxb.3
cg24672624	chr1	24239771	24239772	0.026410216	0.383442088	0.11762893	CD4T	0.152036018	0.383442088	0.054995553	0.026410216	0.041191995	0.047697711	II	NA	NA	NA	NA	NA	NA		OpenSea	CNR2;CNR2						TRUE	5'UTR	44	CNR2	uc001bif.3
cg24684432	chr16	84627947	84627948	0.081741787	0.826860894	0.286452912	Mono	0.09592476	0.129230166	0.081741787	0.404215525	0.826860894	0.180744341	II	NA	NA	NA	NA	NA	NA		OpenSea	COTL1			chr16:84627460-84628750	3			Body	89658	TLDC1	uc002fib.3
cg24737761	chr6	106245659	106245660	0.104256061	0.928783638	0.768164451	Neu	0.918962097	0.923648664	0.88374951	0.928783638	0.849586733	0.104256061	II	NA	NA	NA	NA	NA	NA		OpenSea				chr6:106245465-106245690	3		TRUE	Intergenic	394659	PREP	uc003prc.3
cg24955895	chr1	25425923	25425924	0.020746173	0.249188391	0.062502079	CD4T	0.032281736	0.249188391	0.023603669	0.026882226	0.020746173	0.022310281	I	rs16830383	0.014212	NA	NA	NA	NA		OpenSea				chr1:25425805-25426175	3		TRUE	Intergenic	133088	SYF2	uc001bjt.1
cg24996282	chr15	74692822	74692823	0.335742884	0.789470462	0.623305546	CD8T	0.335742884	0.554925301	0.682716804	0.61392651	0.789470462	0.763051314	II	NA	NA	NA	NA	NA	NA		OpenSea				chr15:74692760-74693695	3		TRUE	Intergenic	32740	CYP11A1	uc002axt.2
cg25006077	chr3	152176018	152176019	0.106532056	0.934316111	0.784621739	Neu	0.934316111	0.917548739	0.904191255	0.934013914	0.911128355	0.106532056	II	NA	NA	NA	NA	NA	NA		OpenSea	MBNL1;MBNL1;MBNL1;MBNL1;MBNL1;MBNL1;MBNL1						TRUE	Body	43287	MBNL1	uc010hvp.3
cg25078519	chr11	111321477	111321478	0.05124156	0.895618647	0.746722061	Bcell	0.895587481	0.888921879	0.858597978	0.05124156	0.895618647	0.89036482	II	rs1893873	0.019519	NA	NA	NA	NA		OpenSea				chr11:111321125-111321655	3			Intergenic	32565	LOC100132078	uc031qec.1
cg25106561	chr4	142055675	142055676	0.02210669	0.465452089	0.169261321	CD8T	0.465452089	0.339113209	0.109793743	0.055554692	0.0235475	0.02210669	II	NA	NA	NA	NA	NA	NA	chr4:142053327-142054601	S_Shore	RNF150			chr4:142055640-142055895	3			TSS1500	86372	ZNF330	uc003iiq.4
cg25284031	chr12	111099321	111099322	0.030493044	0.406007117	0.105496582	CD4T	0.096533262	0.406007117	0.032547912	0.030493044	0.032190942	0.035207217	II	NA	NA	NA	NA	NA	NA		OpenSea	HVCN1;HVCN1			chr12:111099005-111099835	3		TRUE	Body	27639	HVCN1	uc001trs.2
cg25295512	chr11	60752545	60752546	0.339601184	0.89914604	0.771938858	CD4T	0.715542741	0.339601184	0.888294478	0.89542236	0.89914604	0.893626343	II	NA	NA	NA	NA	NA	NA		OpenSea	CD6;CD6;CD6;CD6							Body	13431	CD6	uc009yni.3
cg25312163	chr4	74601101	74601102	0.051076189	0.354028423	0.139550047	CD8T	0.354028423	0.238560665	0.08249324	0.055469986	0.05567178	0.051076189	II	NA	NA	NA	NA	NA	NA		OpenSea			chr4:74600882-74600882	chr4:74600925-74601230	3			Intergenic	114752	RASSF6	uc003hhd.2
cg25376491	chr5	179192524	179192525	0.105225651	0.925140962	0.749940872	Mono	0.925140962	0.914953053	0.90984165	0.920466565	0.105225651	0.724017351	II	NA	NA	NA	NA	NA	NA		OpenSea	MAML1			chr5:179192420-179192750	3		TRUE	Body	28460	LTC4S	uc003mko.3
cg25495939	chr4	184332455	184332456	0.081070761	0.903313295	0.752080154	Bcell	0.903313295	0.892209992	0.896947382	0.081070761	0.849833605	0.889105889	II	NA	NA	NA	NA	NA	NA		OpenSea				chr4:184332425-184333035	3			Intergenic	88875	CLDN24	uc021xva.1
cg25593631	chr1	9687880	9687881	0.376909969	0.695963133	0.629439954	CD8T	0.376909969	0.66180242	0.695963133	0.671883939	0.691905301	0.678174962	I	NA	NA	NA	NA	NA	NA	chr1:9687125-9687367	S_Shore				chr1:9687385-9688150	3		TRUE	Intergenic	26762	PIK3CD-AS1	uc001aqc.4
cg25605773	chr4	140443230	140443231	0.114355239	0.905426535	0.767654875	Mono	0.90437395	0.894739786	0.885740424	0.905426535	0.114355239	0.901293317	II	NA	NA	NA	NA	NA	NA		OpenSea	SETD7;SETD7							Body	68268	RAB33B	uc003ihv.3
cg25659364	chr6	134851388	134851389	0.167618511	0.802671363	0.347868066	Bcell	0.28639117	0.242507019	0.167618511	0.802671363	0.309946316	0.27807402	II	NA	NA	NA	NA	NA	NA		OpenSea	LOC101928304;LOC101928304			chr6:134851045-134851470	3			Body	419870	ALDH8A1	uc003qew.3
cg25683989	chr12	111124215	111124216	0.041675929	0.936743802	0.779978842	Bcell	0.936743802	0.930280455	0.917009149	0.041675929	0.932163087	0.92200063	II	NA	NA	NA	NA	NA	NA	chr12:111126611-111127347	N_Shelf	HVCN1;HVCN1			chr12:111124160-111124475	3		TRUE	5'UTR	2745	HVCN1	uc001trs.2
cg25719851	chr12	7055452	7055453	0.134608326	0.778111865	0.361358188	NK	0.418773109	0.212899588	0.778111865	0.370331641	0.253424599	0.134608326	II	NA	NA	NA	NA	NA	NA	chr12:7053149-7053927	S_Shore	PTPN6			chr12:7055180-7055910	3		TRUE	TSS1500	286	PTPN6	uc001qsa.1
cg25738171	chr14	69507363	69507364	0.052974757	0.852596386	0.660985851	Mono	0.798381015	0.805212425	0.852596386	0.706931523	0.052974757	0.749819001	II	NA	NA	NA	NA	NA	NA		OpenSea			chr14:69507227-69507227					Intergenic	112549	DCAF5	uc001xkp.3
cg25739938	chr2	9610621	9610622	0.050311812	0.944332048	0.788337459	Neu	0.944332048	0.939873228	0.924703868	0.939852026	0.930951769	0.050311812	II	NA	NA	NA	NA	NA	NA	chr2:9614194-9615235	N_Shelf	CPSF3			chr2:9610365-9610715	3		TRUE	Body	4047	IAH1	uc002qzr.3
cg25759087	chr1	33257568	33257569	0.659753453	0.949791603	0.896190718	NK	0.933419459	0.942669311	0.659753453	0.949791603	0.949140353	0.942370127	II	rs1765230	0.186852	NA	NA	NA	NA		OpenSea	YARS			chr1:33257520-33257790	3			Body	25473	S100PBP	uc001bvz.4
cg25790164	chr14	99729269	99729270	0.029902254	0.381946882	0.124486471	NK	0.032158098	0.029902254	0.381946882	0.194943076	0.055683329	0.052285188	II	NA	NA	NA	NA	NA	NA		OpenSea	BCL11B;BCL11B;BCL11B;BCL11B			chr14:99729265-99729615	3			Body	8551	BCL11B	uc001yga.3
cg25862038	chr20	48720452	48720453	0.095933549	0.905919288	0.727105647	Mono	0.839765316	0.834614488	0.829080217	0.905919288	0.095933549	0.857321023	II	NA	NA	NA	NA	NA	NA		OpenSea	UBE2V1;UBE2V1;UBE2V1;UBE2V1;UBE2V1;UBE2V1;UBE2V1;UBE2V1;UBE2V1;UBE2V1;UBE2V1;UBE2V1;UBE2V1;UBE2V1;UBE2V1;UBE2V1;UBE2V1;UBE2V1;UBE2V1;TMEM189-UBE2V1			chr20:48720320-48720555	3			Body	9281	UBE2V1	uc002xva.4
cg25882572	chr17	14105123	14105124	0.029061178	0.933223444	0.269558915	Bcell	0.09657814	0.033191165	0.029061178	0.933223444	0.495321268	0.029978292	II	NA	NA	NA	NA	NA	NA		OpenSea	COX10		chr17:14105008-14105008	chr17:14104220-14105270	3			Body	35025	CDRT15	uc010vvu.2
cg25885803	chr11	47290281	47290282	0.052848974	0.588343588	0.262143266	CD8T	0.588343588	0.381964502	0.247925983	0.242659171	0.052848974	0.059117379	II	NA	NA	NA	NA	NA	NA	chr11:47291200-47291858	N_Shore	MADD;MADD;NR1H3;MADD;MADD;MADD;MADD;MADD;MADD;NR1H3;NR1H3;MADD;MADD						TRUE	TSS1500	19823	ACP2	uc001nei.3
cg25939861	chr2	87020937	87020938	0.080954967	0.907654735	0.712827895	CD8T	0.080954967	0.817881466	0.667794212	0.901059096	0.901622892	0.907654735	II	NA	NA	NA	NA	NA	NA	chr2:87015974-87018182	S_Shelf	CD8A						TRUE	5'UTR	14580	CD8A	uc002srv.3
cg25990402	chr6	41302256	41302257	0.02188803	0.31635257	0.116720486	CD4T	0.091473892	0.31635257	0.054830155	0.02188803	0.107170118	0.108608148	II	rs16894604	0.183298	NA	NA	NA	NA		OpenSea	NCR2		chr6:41301757-41301757	chr6:41302245-41302395	3		TRUE	TSS1500	47798	TREM1	uc003oqf.2
cg26061447	chr15	101190733	101190734	0.051993155	0.880116331	0.724634919	Neu	0.873031931	0.846720286	0.880116331	0.858458707	0.837489104	0.051993155	II	NA	NA	NA	NA	NA	NA		OpenSea	ASB7							3'UTR	229274	ALDH1A3	uc002bwn.4
cg26070063	chr2	11987920	11987921	0.637691519	0.938596987	0.885528956	NK	0.938199187	0.929204909	0.637691519	0.938596987	0.93700707	0.932474064	II	rs2716640	0.030213	NA	NA	NA	NA		OpenSea								Intergenic	10807	MIR4262	uc021vea.1
cg26070725	chr4	77434163	77434164	0.483636068	0.910618396	0.791787532	CD4T	0.71508289	0.483636068	0.865605514	0.889070652	0.910618396	0.886711672	II	NA	NA	NA	NA	NA	NA		OpenSea	SHROOM3							Body	60556	MIR4450	uc021xpg.1
cg26086339	chr12	4083590	4083591	0.034332232	0.563608387	0.212201162	NK	0.299790001	0.090516184	0.563608387	0.250276737	0.034332232	0.034683433	II	NA	NA	NA	NA	NA	NA		OpenSea				chr12:4083160-4083755	3			Intergenic	100981	PARP11	uc001qml.2
cg26133266	chr17	37380827	37380828	0.233926006	0.515157891	0.314357205	CD8T	0.515157891	0.330396121	0.276028345	0.288048739	0.233926006	0.242586129	II	NA	NA	NA	NA	NA	NA	chr17:37380953-37382363	N_Shore	STAC2			chr17:37380425-37381535	3		TRUE	Body	24290	RPL19	uc002hrq.1
cg26148644	chr10	73634720	73634721	0.039248868	0.736032643	0.308584617	Neu	0.304649164	0.191080076	0.270944944	0.039248868	0.309552007	0.736032643	II	NA	NA	NA	NA	NA	NA		OpenSea				chr10:73634565-73634835	3			Intergenic	23637	PSAP	uc001jsm.3
cg26221826	chr2	107130238	107130239	0.545850154	0.860050304	0.731818252	CD8T	0.545850154	0.698095594	0.741432861	0.723488775	0.860050304	0.821991826	II	rs138146584	0.0101	NA	NA	NA	NA		OpenSea				chr2:107130025-107130335	3			Intergenic	372370	ST6GAL2	uc002tdq.3
cg26254897	chr3	56963011	56963012	0.028561568	0.648083751	0.191428319	Bcell	0.095265427	0.049275285	0.287331035	0.648083751	0.040052849	0.028561568	II	NA	NA	NA	NA	NA	NA		OpenSea	ARHGEF3			chr3:56962660-56963030	3			Body	11055	ARHGEF3-AS1	uc031sae.1
cg26313925	chr8	75895997	75895998	0.048517257	0.873162429	0.702026579	Mono	0.865208076	0.829067993	0.873162429	0.785678193	0.048517257	0.810525527	II	NA	NA	NA	NA	NA	NA	chr8:75896528-75897116	N_Shore	CRISPLD1							TSS1500	158975	PI15	uc003yam.3
cg26341831	chr1	226036279	226036280	0.027558514	0.826810326	0.225345809	Neu	0.046121202	0.187330996	0.069149281	0.027558514	0.195104537	0.826810326	II	NA	NA	NA	NA	NA	NA		OpenSea	TMEM63A			chr1:226035785-226036675	3		TRUE	Body	29013	TMEM63A	uc010pvi.1
cg26653677	chr17	33863922	33863923	0.043755583	0.813997298	0.204838277	Bcell	0.043755583	0.055056012	0.046972004	0.813997298	0.174270713	0.094978054	II	NA	NA	NA	NA	NA	NA		OpenSea			chr17:33863726-33863726	chr17:33863905-33864130	3			Intergenic	49163	SLFN12L	uc021tuy.1
cg26712140	chr4	40842585	40842586	0.050211287	0.938578248	0.775247523	Bcell	0.938578248	0.934281604	0.927845365	0.050211287	0.862775552	0.937793083	II	NA	NA	NA	NA	NA	NA		OpenSea	APBB2;APBB2;APBB2;APBB2;APBB2;APBB2;APBB2							5'UTR	90670	NSUN7	uc003gvh.2
cg26795340	chr12	50504814	50504815	0.033000717	0.872782401	0.724224506	Bcell	0.871907535	0.872782401	0.863602505	0.033000717	0.850185573	0.853868306	II	NA	NA	NA	NA	NA	NA	chr12:50505138-50506235	N_Shore	GPD1;C12orf62			chr12:50504445-50505315	3		TRUE	3'UTR	33097	CERS5	uc001rwc.3
cg26849760	chr20	43874386	43874387	0.082448116	0.932025153	0.77261988	Neu	0.923068252	0.919073296	0.92101321	0.932025153	0.858091251	0.082448116	II	NA	NA	NA	NA	NA	NA		OpenSea								Intergenic	8818	SLPI	uc002xnm.1
cg26957356	chr17	38463355	38463356	0.47944406	0.937644112	0.822727003	CD4T	0.816061301	0.47944406	0.859922001	0.937644112	0.931868501	0.911422044	II	NA	NA	NA	NA	NA	NA		OpenSea			chr17:38463315-38463315	chr17:38463200-38463690	3			Intergenic	2066	RARA	uc002huk.2
cg26986871	chr12	10545083	10545084	0.028737408	0.581832198	0.133562019	CD4T	0.028737408	0.581832198	0.034678119	0.096000396	0.02990643	0.030217563	II	rs7954052	0.076736	NA	NA	NA	NA		OpenSea				chr12:10545045-10545570	3		TRUE	Intergenic	592	KLRK1	uc001qyb.3
cg27232680	chr10	98004279	98004280	0.044116886	0.927372741	0.756074332	Bcell	0.877547847	0.879531322	0.884758842	0.044116886	0.927372741	0.923118353	II	NA	NA	NA	NA	NA	NA		OpenSea	BLNK;BLNK;BLNK;BLNK;BLNK;BLNK;BLNK;BLNK;BLNK			chr10:98004240-98004455	3			Body	59804	DNTT	uc001kmf.3
cg27249387	chr19	52762474	52762475	0.075194023	0.925871831	0.763973226	Mono	0.925871831	0.918406328	0.913821593	0.909873883	0.075194023	0.840671696	II	NA	NA	rs76951035	0.01477	rs76951035	0.01477		OpenSea								Intergenic	87577	ZNF836	uc010ydj.2
cg27477043	chr6	30655706	30655707	0.014580778	0.367342729	0.105566759	CD8T	0.367342729	0.141356632	0.074931498	0.015589825	0.014580778	0.019599089	I	NA	NA	NA	NA	NA	NA	chr6:30655116-30655401	S_Shore	PPP1R18;PPP1R18			chr6:30655605-30656215	3			TSS1500	33	PPP1R18	uc003nrb.4
cg27567284	chr17	65809548	65809549	0.036930682	0.935404655	0.766388927	Bcell	0.91233324	0.88537854	0.900231533	0.036930682	0.935404655	0.928054911	II	NA	NA	NA	NA	NA	NA		OpenSea				chr17:65809325-65809595	3			Intergenic	12230	BPTF	uc010wqm.1
cg27630863	chr18	45428160	45428161	0.036519737	0.725786395	0.263351686	Mono	0.063261542	0.036519737	0.128728446	0.36865399	0.725786395	0.257160003	II	NA	NA	NA	NA	NA	NA		OpenSea	SMAD2;SMAD2;SMAD2			chr18:45428060-45428470	3			5'UTR	652605	SKOR2	uc031rif.1
