# Supplementary material for: An optimized library for reference-based deconvolution of whole-blood biospecimens assayed using the Illumina HumanMethylationEPIC BeadArray
Source: Genome Biol. 2018 May 29;19:64. doi: 10.1186/s13059-018-1448-7 (PMC5975716; doi:10.1186/s13059-018-1448-7)
Supplement: Supplementary file 5 — L-DMR IDOL 450 K legacy library. (CSV 88 kb) [file 13059_2018_1448_MOESM5_ESM.csv]

Additional file 5 L-DMR IDOL 450K legacy library
	chr	start	end	Cell_min	cell_max	cell_mean	Cell_deconv	CD8T	CD4T	NK	Bcell	Mono	Neu	Type	Probe_rs	Probe_maf	CpG_rs	CpG_maf	SBE_rs	SBE_maf	Islands_Name	Relation_to_Island	UCSC_RefGene_Name	Phantom4_Enhancers	Phantom5_Enhancers	DNase_Hypersensitivity_NAME	DNase_Hypersensitivity_Evidence_Count	Methyl27_Loci	Methyl450_Loci	function_group	distance	nearestGeneSymbol	nearestTranscript
cg00152117	chr1	156928845	156928846	0.444752932	0.826905101	0.614404421	Mono	0.444752932	0.526186263	0.595101012	0.532170047	0.826905101	0.761311169	II	NA	NA	NA	NA	NA	NA		OpenSea	ARHGEF11;ARHGEF11						TRUE	Body	86315	ARHGEF11	uc001fqn.3
cg00208274	chr7	4779342	4779343	0.510577993	0.957634265	0.866059181	CD4T	0.88769844	0.510577993	0.947739344	0.950227174	0.957634265	0.942477871	II	rs57323934	0.032907	NA	NA	NA	NA		OpenSea	FOXK1		chr7:4779326-4779326	chr7:4779105-4779650	3		TRUE	Body	57411	FOXK1	uc003snb.1
cg00219921	chr2	87012810	87012811	0.133550348	0.953079414	0.784425997	CD8T	0.133550348	0.812516685	0.923643636	0.953079414	0.944770591	0.938995305	II	rs7563771	0.016942	NA	NA	NA	NA	chr2:87015974-87018182	N_Shelf	CD8A;CD8A;CD8A;CD8A			chr2:87012745-87013015	3		TRUE	3'UTR	6025	CD8A	uc002srt.3
cg00223867	chr8	86087386	86087387	0.119650097	0.80573678	0.638641867	NK	0.66708233	0.729162322	0.119650097	0.789336604	0.80573678	0.720883066	II	rs7017323	0.090037	NA	NA	NA	NA	chr8:86089201-86090287	N_Shore				chr8:86087380-86087650	3		TRUE	Intergenic	2231	E2F5	uc003ycz.4
cg00259518	chr2	43397515	43397516	0.347530868	0.906560229	0.755763519	NK	0.848744336	0.906560229	0.347530868	0.721603987	0.881387077	0.828754616	II	NA	NA	NA	NA	NA	NA	chr2:43398040-43398276	N_Shore							TRUE	Intergenic	56228	ZFP36L2	uc002rsv.4
cg00326300	chr1	33772032	33772033	0.1265196	0.904706882	0.744402267	Bcell	0.904706882	0.859137384	0.871329499	0.1265196	0.844168354	0.860551879	II	NA	NA	NA	NA	NA	NA	chr1:33772146-33773104	N_Shore				chr1:33771720-33773055	3		TRUE	Intergenic	49857	ZNF362	uc001bxc.1
cg00356916	chr1	116256618	116256619	0.51333017	0.917735906	0.827430842	CD4T	0.852466562	0.51333017	0.88481227	0.898960916	0.917735906	0.897279226	II	NA	NA	NA	NA	NA	NA		OpenSea	CASQ2			chr1:116256485-116256830	3		TRUE	Body	54806	CASQ2	uc001efx.4
cg00372886	chr6	30126176	30126177	0.318246232	0.916751148	0.803009443	Mono	0.900513173	0.896205569	0.904377415	0.881963119	0.318246232	0.916751148	II	NA	NA	rs61735038	0.025978	rs61735038	0.025978		OpenSea	TRIM10;TRIM10			chr6:30126105-30126715	3		TRUE	Body	21665	TRIM40	uc003npm.2
cg00421624	chr1	153746588	153746589	0.068220514	0.87529732	0.369712074	CD4T	0.602894018	0.87529732	0.111712349	0.485555892	0.074592354	0.068220514	II	NA	NA	NA	NA	NA	NA	chr1:153747655-153748698	N_Shore	SLC27A3			chr1:153746540-153746850	3		TRUE	TSS1500	1178	SLC27A3	uc001fcz.3
cg00445548	chr18	77207209	77207210	0.760209518	0.98147228	0.939157816	NK	0.974925558	0.970853288	0.760209518	0.98147228	0.978119013	0.969367241	I	NA	NA	NA	NA	NA	NA	chr18:77206921-77207546	Island	NFATC1;NFATC1;NFATC1;NFATC1;NFATC1						TRUE	Body	503814	PQLC1	uc010dre.2
cg00537673	chr6	43141823	43141824	0.500384917	0.881853474	0.738640009	CD8T	0.500384917	0.624394599	0.777745732	0.777436578	0.881853474	0.870024756	II	NA	NA	NA	NA	NA	NA	chr6:43142013-43142217	N_Shore	SRF			chr6:43141720-43141970	3		TRUE	Body	1694	SRF	uc011dvf.2
cg00637988	chr15	90294732	90294733	0.262326301	0.673713743	0.408264587	CD8T	0.673713743	0.588132349	0.328387606	0.309149418	0.287878103	0.262326301	II	rs28406830	0.229701	NA	NA	NA	NA	chr15:90293221-90294733	Island	MESP1			chr15:90294305-90295355	3		TRUE	TSS200	9088	MESP2	uc010uqa.2
cg00661777	chr7	106511741	106511742	0.053663161	0.78538416	0.231507888	Neu	0.166597477	0.252662571	0.062088964	0.053663161	0.068650998	0.78538416	II	NA	NA	NA	NA	NA	NA	chr7:106508057-106508733	S_Shelf	PIK3CG			chr7:106511400-106511810	3		TRUE	Body	5816	PIK3CG	uc003vdw.3
cg00678668	chr14	55221389	55221390	0.594897106	0.948167657	0.873104952	CD4T	0.896839705	0.594897106	0.909072743	0.948167657	0.947922292	0.94173021	II	NA	NA	NA	NA	NA	NA		OpenSea	SAMD4A;SAMD4A;SAMD4A			chr14:55221285-55221730	3		TRUE	Body	115	SAMD4A	uc001xbg.2
cg00702872	chr6	3524580	3524581	0.420820602	0.891971492	0.752824451	CD8T	0.420820602	0.707396302	0.720465236	0.890090981	0.886202096	0.891971492	II	NA	NA	NA	NA	NA	NA		OpenSea							TRUE	Intergenic	265417	PSMG4	uc003mvj.4
cg00801571	chr6	112033832	112033833	0.582499556	0.948673782	0.850908984	CD4T	0.85054794	0.582499556	0.861567195	0.948673782	0.939028896	0.923136538	II	NA	NA	NA	NA	NA	NA		OpenSea	FYN;FYN;FYN			chr6:112033660-112033930	3		TRUE	Body	9594	FYN	uc010kdy.1
cg00910503	chr17	80393666	80393667	0.488167344	0.97954246	0.88731535	NK	0.97954246	0.972571802	0.488167344	0.934195065	0.976676046	0.972739382	I	NA	NA	NA	NA	NA	NA	chr17:80393470-80393752	Island	HEXDC			chr17:80393565-80393715	3		TRUE	Body	1335	HEXDC	uc010wvn.1
cg00984060	chr22	40081520	40081521	0.151132395	0.507569673	0.241283368	CD4T	0.274526047	0.507569673	0.164073185	0.184326083	0.151132395	0.166072822	II	NA	NA	NA	NA	NA	NA	chr22:40081519-40082390	Island	CACNA1I;CACNA1I			chr22:40080905-40081675	3		TRUE	Body	87363	CACNA1I	uc003aye.3
cg01024458	chr1	8703816	8703817	0.034067137	0.955411771	0.7807068	Bcell	0.921045086	0.879740422	0.940225963	0.034067137	0.955411771	0.95375042	II	NA	NA	NA	NA	NA	NA		OpenSea	RERE;RERE			chr1:8703685-8703895	3		TRUE	Body	235076	ENO1-AS1	uc021oft.1
cg01024962	chr14	31389792	31389793	0.096777959	0.945808141	0.76191463	Mono	0.945808141	0.933978409	0.888795938	0.801925489	0.096777959	0.904201844	II	NA	NA	NA	NA	NA	NA		OpenSea	STRN3;STRN3						TRUE	Body	30777	LOC100506071	uc001wqs.3
cg01059398	chr3	172235808	172235809	0.18826166	0.860205504	0.466835138	Bcell	0.4647793	0.18826166	0.437732183	0.860205504	0.313660238	0.53637194	II	rs7625589	0.02768	NA	NA	NA	NA		OpenSea	TNFSF10			chr3:172235680-172235890	3		TRUE	Body	5487	TNFSF10	uc003fid.3
cg01109047	chr2	120979401	120979402	0.636135323	0.94747748	0.875609348	CD4T	0.879587697	0.636135323	0.940489989	0.910320102	0.94747748	0.939645499	II	NA	NA	NA	NA	NA	NA	chr2:120980332-120981451	N_Shore	TMEM185B			chr2:120979180-120979595	3		TRUE	Body	1581	TMEM185B	uc002tmj.2
cg01154505	chr2	112940409	112940410	0.258364493	0.982969955	0.799652566	CD4T	0.746157073	0.258364493	0.968541502	0.861299517	0.982969955	0.980582852	I	NA	NA	NA	NA	NA	NA	chr2:112939287-112939563	S_Shore	FBLN7;FBLN7			chr2:112939665-112940595	3		TRUE	Body	72253	ZC3H8	uc021vmw.1
cg01418951	chr19	2486431	2486432	0.039345743	0.708092866	0.562412754	Bcell	0.663837943	0.693448542	0.708092866	0.039345743	0.653202142	0.616549289	II	NA	NA	NA	NA	NA	NA	chr19:2488287-2488570	N_Shore							TRUE	Intergenic	10076	GADD45B	uc002lwc.1
cg01474925	chr6	166824871	166824872	0.72993403	0.955674461	0.909590239	CD8T	0.72993403	0.927062233	0.938132981	0.953910921	0.955674461	0.952826809	II	rs150680821	0.0101	NA	NA	NA	NA	chr6:166825827-166826439	N_Shore	RPS6KA2;RPS6KA2						TRUE	3'UTR	12591	RPS6KA2	uc010kkk.1
cg01699630	chr6	131894023	131894024	0.107492801	0.935499555	0.790312541	Neu	0.920382511	0.920441926	0.92750765	0.930550801	0.935499555	0.107492801	II	NA	NA	NA	NA	NA	NA		OpenSea	ARG1						TRUE	TSS1500	322723	AKAP7	uc003qcm.2
cg01710351	chr1	160617092	160617093	0.040918302	0.446545941	0.128919751	NK	0.148280439	0.04543204	0.446545941	0.048013529	0.040918302	0.044328257	II	rs2295614	0.169056	NA	NA	NA	NA		OpenSea	SLAMF1			chr1:160616685-160617115	3		TRUE	TSS200	64547	CD48	uc001fwn.4
cg01797381	chr3	57128136	57128137	0.104865305	0.894513646	0.713807855	Mono	0.894513646	0.890072904	0.849372036	0.830826782	0.104865305	0.713196457	II	NA	NA	NA	NA	NA	NA	chr3:57131644-57132407	N_Shelf	IL17RD						TRUE	3'UTR	48465	IL17RD	uc003dik.3
cg01868869	chr14	50866735	50866736	0.118840325	0.940826892	0.793585799	Bcell	0.940826892	0.930107789	0.927642641	0.118840325	0.9278489	0.916248248	II	NA	NA	NA	NA	NA	NA	chr14:50863088-50863563	S_Shelf				chr14:50866445-50866755	3		TRUE	Intergenic	16442	CDKL1	uc010anu.2
cg01869288	chr15	31523257	31523258	0.035666624	0.914923418	0.719287055	Bcell	0.776134796	0.818498698	0.864093642	0.035666624	0.914923418	0.90640515	II	NA	NA	NA	NA	NA	NA		OpenSea				chr15:31523005-31523330	3		TRUE	Intergenic	206	LOC283710	uc021sib.1
cg02021919	chr5	86707074	86707075	0.058116032	0.944484851	0.765190421	Neu	0.9429447	0.936952649	0.934429978	0.944484851	0.774214313	0.058116032	II	NA	NA	NA	NA	NA	NA	chr5:86708296-86708878	N_Shore	CCNH			chr5:86706725-86707135	3		TRUE	Body	87	CCNH	uc003kiz.1
cg02192218	chr16	28500049	28500050	0.345445247	0.897374339	0.75045792	NK	0.787794776	0.836823923	0.345445247	0.75202306	0.897374339	0.883286176	II	NA	NA	NA	NA	NA	NA	chr16:28502813-28503491	N_Shelf	CLN3;CLN3			chr16:28500040-28500250	3		TRUE	Body	5919	APOBR	uc002dqb.2
cg02244028	chr3	38992200	38992201	0.119318773	0.942928136	0.792505756	Mono	0.942928136	0.935985125	0.924188951	0.939139219	0.119318773	0.893474332	II	NA	NA	NA	NA	NA	NA		OpenSea	SCN11A			chr3:38992145-38992435	3		TRUE	TSS200	147	SCN11A	uc021wvy.1
cg02304370	chr11	587926	587927	0.244700856	0.943135556	0.499275014	Bcell	0.244700856	0.260501619	0.721470205	0.943135556	0.390738046	0.435103803	II	NA	NA	NA	NA	NA	NA	chr11:589803-590121	N_Shore	PHRF1						TRUE	Body	11442	PHRF1	uc001lqe.3
cg02324835	chr8	28919075	28919076	0.071889615	0.92010764	0.662188141	CD8T	0.071889615	0.352247545	0.798074853	0.917146278	0.92010764	0.913662917	II	NA	NA	NA	NA	NA	NA		OpenSea				chr8:28918620-28919315	3		TRUE	Intergenic	91514	HMBOX1	uc003xhf.3
cg02400146	chr6	90312567	90312568	0.535886913	0.954382195	0.877674152	NK	0.943808627	0.942557762	0.535886913	0.954382195	0.94910409	0.940305325	II	NA	NA	NA	NA	NA	NA		OpenSea	ANKRD6						TRUE	Body	18364	ANKRD6	uc003pnj.4
cg02482603	chr1	174843754	174843755	0.214805369	0.726897715	0.401024422	CD8T	0.726897715	0.487846893	0.355580673	0.214805369	0.326638913	0.29437697	II	NA	NA	NA	NA	NA	NA		OpenSea	RABGAP1L;RABGAP1L			chr1:174843460-174843930	3		TRUE	TSS1500	229	RABGAP1L	uc001gkf.3
cg02524863	chr3	193858041	193858042	0.077638938	0.391722315	0.173587449	CD4T	0.25399175	0.391722315	0.092773405	0.147328035	0.077638938	0.078070253	II	NA	NA	NA	NA	NA	NA	chr3:193858770-193859695	N_Shore				chr3:193856465-193858275	3		TRUE	Intergenic	4109	HES1	uc011bst.2
cg02598071	chr2	191271975	191271976	0.305697054	0.891591002	0.722502275	CD8T	0.305697054	0.595512722	0.819411397	0.891591002	0.867616286	0.855185189	II	NA	NA	NA	NA	NA	NA	chr2:191272484-191273671	N_Shore	MFSD6						TRUE	TSS1500	63778	INPP1	uc002urx.4
cg02723600	chr5	134661503	134661504	0.557749989	0.92647328	0.83417347	CD4T	0.795272121	0.557749989	0.901965843	0.905714616	0.92647328	0.91786497	II	NA	NA	NA	NA	NA	NA	chr5:134662721-134663027	N_Shore							TRUE	Intergenic	25729	H2AFY	uc003lal.1
cg02734358	chr4	90227074	90227075	0.028208401	0.814227505	0.268096251	Bcell	0.238166391	0.114218405	0.043822387	0.814227505	0.028208401	0.369934418	II	NA	NA	NA	NA	NA	NA	chr4:90228714-90229010	N_Shore	GPRIN3		chr4:90226723-90226723	chr4:90226840-90227155	3		TRUE	5'UTR	2085	GPRIN3	uc003hsm.1
cg02758236	chr11	128562003	128562004	0.031409668	0.574271545	0.199016038	CD8T	0.574271545	0.30647711	0.199398782	0.050558361	0.03198076	0.031409668	II	rs116162215	0.01086	NA	NA	NA	NA	chr11:128562671-128565011	N_Shore	FLI1			chr11:128561745-128564355	3		TRUE	TSS1500	5572	FLI1	uc010sbt.2
cg02780988	chr17	39646994	39646995	0.069271559	0.898083932	0.738479205	Mono	0.893558325	0.898083932	0.887537105	0.798206335	0.069271559	0.884217976	II	NA	NA	NA	NA	NA	NA		OpenSea	KRT36					TRUE	TRUE	TSS1500	14607	KRT13	uc021txk.1
cg03064100	chr2	46720801	46720802	0.197017602	0.910923262	0.533678643	Neu	0.446680563	0.429306308	0.197017602	0.480721347	0.737422777	0.910923262	II	rs114652538	0.032552	NA	NA	NA	NA		OpenSea				chr2:46720445-46720935	3		TRUE	Intergenic	26293	ATP6V1E2	uc002ruy.3
cg03261800	chr9	36985761	36985762	0.225131701	0.896221101	0.389882092	Bcell	0.421385183	0.327975493	0.225131701	0.896221101	0.229841121	0.238737951	II	NA	NA	NA	NA	NA	NA	chr9:36985986-36986924	N_Shore	PAX5			chr9:36984845-36986515	3		TRUE	Body	94130	EBLN3P	uc003zzp.2
cg03324175	chr11	61124464	61124465	0.076940222	0.910449717	0.764133314	Bcell	0.910449717	0.907554209	0.880745937	0.076940222	0.904264476	0.904845325	II	NA	NA	NA	NA	NA	NA		OpenSea	CYBASC3;CYBASC3;CYBASC3			chr11:61124065-61124510	3		TRUE	TSS200	102	CYB561A3	uc001nrf.4
cg03340036	chr4	89446409	89446410	0.049099386	0.945681333	0.768609697	Neu	0.945681333	0.934609056	0.939739452	0.941776579	0.800752375	0.049099386	II	NA	NA	NA	NA	NA	NA	chr4:89444407-89445055	S_Shore	PIGY;PIGY						TRUE	TSS1500	1456	PYURF	uc003hru.2
cg03404662	chr9	114937740	114937741	0.044539174	0.435539071	0.133187562	CD4T	0.165324099	0.435539071	0.052168188	0.055692481	0.045862359	0.044539174	II	NA	NA	NA	NA	NA	NA	chr9:114937020-114937824	Island	SUSD1			chr9:114937225-114938515	3		TRUE	TSS200	183	SUSD1	uc004bfu.3
cg03533256	chr17	72620088	72620089	0.060561907	0.860154218	0.667313646	Mono	0.770848099	0.780925353	0.860154218	0.856098572	0.060561907	0.675293724	II	NA	NA	NA	NA	NA	NA		OpenSea	CD300E			chr17:72619920-72620175	3		TRUE	TSS1500	39030	C17orf77	uc002jla.1
cg03771282	chr2	198062750	198062751	0.112754271	0.760874696	0.429178993	Mono	0.227646966	0.112754271	0.489431987	0.450549675	0.760874696	0.533816366	II	NA	NA	NA	NA	NA	NA		OpenSea	ANKRD44;ANKRD44						TRUE	5'UTR	10	ANKRD44	uc021vuk.2
cg03860768	chr8	11351571	11351572	0.034354332	0.943798085	0.768357254	Bcell	0.884750076	0.904336287	0.918707251	0.034354332	0.943798085	0.924197492	II	NA	NA	NA	NA	NA	NA		OpenSea	BLK;BLK					TRUE	TRUE	5'UTR	49	BLK	uc003wtx.3
cg03891050	chr6	31765619	31765620	0.07673444	0.354341402	0.174628645	NK	0.077900873	0.07673444	0.354341402	0.100917743	0.271260311	0.166617104	II	NA	NA	NA	NA	NA	NA	chr6:31763240-31763905	S_Shore	LSM2			chr6:31765465-31765670	3		TRUE	Body	9140	LSM2	uc003nxg.3
cg04045544	chr16	27298091	27298092	0.123713196	0.93606939	0.770655102	Mono	0.93606939	0.910840601	0.908742464	0.884057857	0.123713196	0.860507105	II	NA	NA	NA	NA	NA	NA		OpenSea							TRUE	Intergenic	17977	NSMCE1	uc002doi.1
cg04073934	chr4	3372272	3372273	0.622646461	0.919173312	0.844064492	CD4T	0.801199801	0.622646461	0.913614728	0.913850071	0.919173312	0.893902578	II	NA	NA	NA	NA	NA	NA	chr4:3374733-3374998	N_Shelf	RGS12;RGS12;RGS12			chr4:3372140-3372335	3		TRUE	Body	547	RGS12	uc010ict.1
cg04162316	chr17	78786355	78786356	0.40910943	0.967104057	0.85829365	CD4T	0.894541153	0.40910943	0.956994692	0.964690238	0.967104057	0.95732233	I	rs2672903	0.027512	NA	NA	NA	NA	chr17:78789590-78789832	N_Shelf	RPTOR;RPTOR			chr17:78786185-78786495	3		TRUE	Body	267729	RPTOR	uc002jys.3
cg04499011	chr6	36972127	36972128	0.065393822	0.879935515	0.719942085	Bcell	0.819462488	0.832212439	0.867695647	0.065393822	0.879935515	0.8549526	II	NA	NA	NA	NA	NA	NA		OpenSea	FGD2			chr6:36971885-36972195	3		TRUE	TSS1500	1294	FGD2	uc003onf.3
cg04557665	chr10	114712410	114712411	0.027678479	0.210274279	0.072729555	CD8T	0.210274279	0.092471082	0.034482687	0.040931197	0.027678479	0.030539604	II	NA	NA	NA	NA	NA	NA	chr10:114712115-114712544	Island	TCF7L2;TCF7L2;TCF7L2;TCF7L2;TCF7L2;TCF7L2			chr10:114712085-114712430	3		TRUE	Body	1527	TCF7L2	uc010qrr.2
cg04573845	chr6	14785321	14785322	0.391088621	0.826927396	0.707516675	CD4T	0.641937202	0.391088621	0.783279855	0.814844537	0.826927396	0.787022436	II	NA	NA	NA	NA	NA	NA		OpenSea				chr6:14784940-14785710	3		TRUE	Intergenic	460411	JARID2	uc011diu.1
cg04658357	chr17	18911043	18911044	0.421413551	0.919823483	0.790141885	CD8T	0.421413551	0.694284317	0.899024142	0.894394908	0.911910909	0.919823483	II	rs140071836	0.027	NA	NA	NA	NA	chr17:18906909-18908243	S_Shelf	SLC5A10;SLC5A10						TRUE	Body	55564	SLC5A10	uc002gut.2
cg04664897	chr11	72925852	72925853	0.044341358	0.868807586	0.65265948	Mono	0.864534188	0.868807586	0.867137866	0.600206116	0.044341358	0.670929764	II	NA	NA	NA	NA	NA	NA	chr11:72928982-72929885	N_Shelf							TRUE	Intergenic	3489	P2RY2	uc001otj.4
cg04681489	chr11	123325084	123325085	0.029887324	0.312563251	0.096308107	Bcell	0.094622389	0.066613803	0.034826691	0.312563251	0.039335182	0.029887324	II	NA	NA	NA	NA	NA	NA		OpenSea				chr11:123324720-123325315	3		TRUE	Intergenic	72863	MIR4493	uc021qrs.1
cg04741118	chr12	96720813	96720814	0.19389108	0.91137508	0.554589435	CD4T	0.36582762	0.19389108	0.53796589	0.607519097	0.91137508	0.710957842	II	NA	NA	NA	NA	NA	NA		OpenSea	CDK17;CDK17						TRUE	Body	73551	CDK17	uc001tep.2
cg04808985	chr11	72301924	72301925	0.323699488	0.65310337	0.444338804	CD8T	0.65310337	0.586487434	0.371746381	0.392674346	0.338321805	0.323699488	II	NA	NA	NA	NA	NA	NA	chr11:72301302-72301746	S_Shore	PDE2A;PDE2A;PDE2A;PDE2A			chr11:72301765-72302055	3		TRUE	Body	24248	MIR139	uc001osp.1
cg04965200	chr12	93484239	93484240	0.3277049	0.937922145	0.762522018	CD4T	0.589409595	0.3277049	0.913236246	0.911806745	0.937922145	0.895052475	II	NA	NA	NA	NA	NA	NA		OpenSea				chr12:93483660-93484315	3		TRUE	Intergenic	287271	LOC643339	uc021rbu.1
cg05021589	chr6	6588931	6588932	0.043514518	0.666656726	0.29147404	Neu	0.37638247	0.301117505	0.308390483	0.043514518	0.052782536	0.666656726	II	NA	NA	NA	NA	NA	NA		OpenSea	LY86;LOC285780			chr6:6588485-6589010	3		TRUE	TSS200	34126	LY86-AS1	uc003mww.4
cg05089897	chr21	38886664	38886665	0.284316281	0.955770742	0.826263836	Neu	0.955770742	0.947780243	0.921427647	0.913745102	0.934543003	0.284316281	II	NA	NA	NA	NA	NA	NA		OpenSea	DYRK1A;DYRK1A;DYRK1A;DYRK1A;DYRK1A						TRUE	3'UTR	246830	DSCR3	uc002ywf.1
cg05325633	chr7	155796939	155796940	0.477618383	0.915762648	0.791488429	CD4T	0.696014981	0.477618383	0.882092788	0.874030607	0.915762648	0.90341117	I	NA	NA	NA	NA	NA	NA		OpenSea				chr7:155796625-155797055	3		TRUE	Intergenic	441341	LOC285889	uc003wml.1
cg05435212	chr3	27632180	27632181	0.03681745	0.229140123	0.09213034	CD8T	0.229140123	0.145822426	0.057713717	0.040809378	0.042478945	0.03681745	II	NA	NA	NA	NA	NA	NA		OpenSea				chr3:27631925-27632355	3		TRUE	Intergenic	132024	EOMES	uc003cdx.4
cg05492387	chr4	99298930	99298931	0.086655722	0.889492377	0.456155783	Neu	0.483889048	0.342645712	0.719228555	0.215023282	0.086655722	0.889492377	II	rs17027523	0.18741	NA	NA	NA	NA		OpenSea	RAP1GDS1;RAP1GDS1;RAP1GDS1;RAP1GDS1;RAP1GDS1;RAP1GDS1			chr4:99298860-99299075	3		TRUE	Body	116402	RAP1GDS1	uc003htv.4
cg05501357	chr11	33308269	33308270	0.087864266	0.892216673	0.734455266	Neu	0.892216673	0.878752508	0.878039765	0.884040283	0.7858181	0.087864266	II	NA	NA	NA	NA	NA	NA		OpenSea	HIPK3;HIPK3	low-CpG:33264831-33264867				TRUE	TRUE	Body	28391	HIPK3	uc009yjv.2
cg05564251	chr2	231090640	231090641	0.317252982	0.858677949	0.524720919	Mono	0.362027961	0.317252982	0.41381414	0.454295533	0.858677949	0.742256948	II	NA	NA	NA	NA	NA	NA		OpenSea	SP140;SP140					TRUE	TRUE	Body	195	SP110	uc021vxx.1
cg05612654	chr6	2375895	2375896	0.376960282	0.981882769	0.860181534	Mono	0.981882769	0.977726056	0.977364477	0.953371684	0.376960282	0.893783938	I	NA	NA	NA	NA	NA	NA		OpenSea							TRUE	Intergenic	23203	GMDS-AS1	uc003mtu.1
cg05654103	chr2	24586381	24586382	0.424669261	0.940253931	0.831479827	Mono	0.940253931	0.93073091	0.939357846	0.936040753	0.424669261	0.817826261	II	NA	NA	NA	NA	NA	NA	chr2:24582620-24583611	S_Shelf				chr2:24586045-24586615	3		TRUE	Intergenic	2983	ITSN2	uc002rfe.2
cg05720721	chr3	123803128	123803129	0.02212323	0.673293897	0.534732582	Bcell	0.587651421	0.601041234	0.673293897	0.02212323	0.654384805	0.669900908	II	NA	NA	NA	NA	NA	NA		OpenSea							TRUE	Intergenic	4239	KALRN	uc003ehe.3
cg05828925	chr8	22500482	22500483	0.03411802	0.445719173	0.18047381	NK	0.190924001	0.03411802	0.445719173	0.193025294	0.083152941	0.13590343	II	NA	NA	NA	NA	NA	NA		OpenSea	FLJ14107;BIN3			chr8:22500365-22500830	3		TRUE	TSS1500	36361	CCAR2	uc003xcj.1
cg05861567	chr22	50523686	50523687	0.023983272	0.363682972	0.121217602	CD8T	0.363682972	0.223914835	0.034387776	0.051999765	0.029336995	0.023983272	II	NA	NA	NA	NA	NA	NA		OpenSea	MLC1;MLC1;MLC1	low-CpG:48865797-48865987		chr22:50523565-50524770	3	TRUE	TRUE	5'UTR	72630	IL17REL	uc003bje.1
cg05936004	chr3	130693828	130693829	0.052796249	0.945869688	0.774765869	Neu	0.937844475	0.935941425	0.912509019	0.945869688	0.863634357	0.052796249	II	NA	NA	NA	NA	NA	NA		OpenSea	ATP2C1;ATP2C1;ATP2C1;ATP2C1						TRUE	Body	51806	ASTE1	uc010htm.1
cg05980782	chr3	101567801	101567802	0.130631965	0.688137944	0.344784873	CD8T	0.688137944	0.50270323	0.365062507	0.220956441	0.130631965	0.161217148	II	NA	NA	NA	NA	NA	NA	chr3:101568107-101569046	N_Shore	NFKBIZ;NFKBIZ			chr3:101567540-101568055	3		TRUE	5'UTR	162237	RPL24	uc003dvh.1
cg06366107	chr1	154990562	154990563	0.060737567	0.420326991	0.19547557	CD4T	0.163134761	0.420326991	0.343799198	0.060737567	0.093676902	0.091177999	II	NA	NA	NA	NA	NA	NA	chr1:154989749-154990234	S_Shore	ZBTB7B			chr1:154990285-154990690	3		TRUE	3'UTR	3637	ZBTB7B	uc001fgl.4
cg06493289	chr11	113934355	113934356	0.464625386	0.926990217	0.803715267	NK	0.788727913	0.836195209	0.464625386	0.882487213	0.923265664	0.926990217	II	NA	NA	NA	NA	NA	NA	chr11:113929633-113932190	S_Shelf	ZBTB16;ZBTB16			chr11:113934020-113934510	3		TRUE	Body	3066	ZBTB16	uc001poq.3
cg06621080	chr1	201631166	201631167	0.33164809	0.72836366	0.503130114	Mono	0.33164809	0.349516353	0.564926212	0.50310176	0.72836366	0.54122461	II	NA	NA	NA	NA	NA	NA		OpenSea	NAV1						TRUE	Body	13715	NAV1	uc001gwu.3
cg06637550	chr22	37585337	37585338	0.74101258	0.940920704	0.897477531	NK	0.93672629	0.930946681	0.74101258	0.940920704	0.927807129	0.907451798	II	NA	NA	NA	NA	NA	NA		OpenSea	C1QTNF6;C1QTNF6			chr22:37585000-37585450	3		TRUE	TSS1500	820	C1QTNF6	uc003aqx.1
cg06739462	chr12	56329296	56329297	0.422607698	0.929435381	0.803326788	CD4T	0.723367074	0.422607698	0.911839768	0.929435381	0.919235884	0.913474926	II	NA	NA	NA	NA	NA	NA	chr12:56329518-56329790	N_Shore	DGKA;DGKA;DGKA;DGKA			chr12:56329185-56329415	3		TRUE	5'UTR	30548	PMEL	uc001siq.3
cg06794543	chr15	42749748	42749749	0.282057414	0.945365044	0.8175994	Bcell	0.945365044	0.929529846	0.908873836	0.282057414	0.919121862	0.920648395	II	NA	NA	NA	NA	NA	NA		OpenSea	ZFP106			chr15:42749680-42750435	3		TRUE	TSS200	17	ZNF106	uc001zpw.3
cg06809364	chr3	152555206	152555207	0.682559689	0.944455599	0.892677346	CD4T	0.930641438	0.682559689	0.912203107	0.944018955	0.944455599	0.942185291	II	NA	NA	NA	NA	NA	NA	chr3:152552602-152553712	S_Shore	P2RY1;P2RY1						TRUE	3'UTR	2469	P2RY1	uc003ezq.3
cg06811732	chr1	219749669	219749670	0.565115759	0.857762485	0.695688198	Mono	0.565115759	0.612159261	0.702972983	0.692284098	0.857762485	0.743834603	II	NA	NA	NA	NA	NA	NA		OpenSea							TRUE	Intergenic	296948	RNU5F-1	uc021pjd.1
cg07002540	chr2	85281128	85281129	0.068026962	0.919077947	0.726421065	Mono	0.908428102	0.862146295	0.876769541	0.919077947	0.068026962	0.724077544	II	NA	NA	NA	NA	NA	NA		OpenSea	KCMF1			chr2:85280980-85281275	3		TRUE	3'UTR	82896	KCMF1	uc002sox.4
cg07082484	chr4	170075731	170075732	0.595138779	0.917657266	0.685822141	Neu	0.662979638	0.671572976	0.630604143	0.636980046	0.595138779	0.917657266	II	NA	NA	rs10049792	0.282898	NA	NA		OpenSea	SH3RF1						TRUE	Body	2097	SH3RF1	uc010irc.1
cg07106737	chr16	88599035	88599036	0.460712382	0.884176592	0.802843955	NK	0.880532407	0.854214046	0.460712382	0.883984454	0.884176592	0.853443852	II	NA	NA	NA	NA	NA	NA	chr16:88598447-88599162	Island	ZFPM1			chr16:88598705-88599415	3		TRUE	Body	37752	ZC3H18	uc021tmm.1
cg07145038	chr5	55374514	55374515	0.095955814	0.933285129	0.779046827	Bcell	0.917723374	0.932387056	0.899860965	0.095955814	0.933285129	0.895068624	II	NA	NA	NA	NA	NA	NA		OpenSea							TRUE	Intergenic	38262	ANKRD55	uc003jqt.3
cg07165105	chr3	99940258	99940259	0.443786659	0.948951962	0.841239933	NK	0.854328115	0.916053759	0.443786659	0.948951962	0.94809003	0.936229073	II	rs78125109	0.033854	NA	NA	NA	NA	chr3:99944104-99944332	N_Shelf							TRUE	Intergenic	106908	FILIP1L	uc003dtm.3
cg07213487	chr7	98603561	98603562	0.159281448	0.947618383	0.762584601	Mono	0.947618383	0.934441707	0.921973814	0.674293234	0.159281448	0.937899022	II	NA	NA	NA	NA	NA	NA		OpenSea	TRRAP			chr7:98603405-98603795	3		TRUE	Body	105313	TRRAP	uc003upr.3
cg07249939	chr6	31867995	31867996	0.068853429	0.779141358	0.327530815	Bcell	0.250426922	0.452914499	0.068853429	0.779141358	0.243286303	0.170562382	II	NA	NA	NA	NA	NA	NA	chr6:31868781-31870311	N_Shore	ZBTB12			chr6:31867625-31868075	3		TRUE	Body	2432	C2	uc003nyc.2
cg07273342	chr21	46074169	46074170	0.120581626	0.643330375	0.460125025	CD8T	0.120581626	0.217869428	0.559119582	0.59974157	0.643330375	0.620107573	II	NA	NA	NA	NA	NA	NA		OpenSea	KRTAP12-4;C21orf29;KRTAP12-4			chr21:46074040-46074295	3		TRUE	3'UTR	405	KRTAP12-4	uc002zfs.1
cg07386061	chr3	52492874	52492875	0.10067035	0.858747589	0.636892595	NK	0.655172953	0.71476189	0.10067035	0.691160762	0.858747589	0.800842026	II	NA	NA	NA	NA	NA	NA	chr3:52489417-52490008	S_Shelf	NISCH			chr3:52492780-52493010	3		TRUE	Body	25532	NISCH	uc003dee.4
cg07396047	chr16	87735077	87735078	0.094132416	0.887399424	0.727879491	Bcell	0.84544841	0.781636953	0.874822961	0.094132416	0.887399424	0.883836781	II	NA	NA	rs74039477	0.028362	NA	NA	chr16:87736652-87736907	N_Shore	LOC100129637			chr16:87734340-87735895	3		TRUE	Body	98583	JPH3	uc031qxf.1
cg07457727	chr8	131451983	131451984	0.231397882	0.929637455	0.772776318	Mono	0.929637455	0.920891301	0.915029213	0.762010535	0.231397882	0.877691524	II	rs72726231	0.026042	NA	NA	NA	NA	chr8:131455248-131456285	N_Shelf				chr8:131451940-131452155	3		TRUE	Intergenic	3921	ASAP1	uc003yta.2
cg07790752	chr1	147101904	147101905	0.041448064	0.886869235	0.714431345	Neu	0.793602424	0.864847205	0.886869235	0.868176841	0.831644303	0.041448064	II	NA	NA	NA	NA	NA	NA		OpenSea							TRUE	Intergenic	18526	BCL9	uc010ozr.1
cg07831553	chr19	48796974	48796975	0.425834568	0.883576899	0.772942355	NK	0.803867752	0.81606593	0.425834568	0.883576899	0.858307817	0.850001166	II	NA	NA	NA	NA	NA	NA	chr19:48800219-48800756	N_Shelf				chr19:48796845-48797295	3		TRUE	Intergenic	9682	CCDC114	uc002pis.1
cg08091050	chr4	26208051	26208052	0.165652742	0.934727437	0.787101219	Neu	0.934727437	0.928745747	0.908525224	0.911210705	0.873745457	0.165652742	II	NA	NA	NA	NA	NA	NA		OpenSea				chr4:26207980-26208295	3		TRUE	Intergenic	283989	CCKAR	uc003gse.1
cg08253808	chr14	102676957	102676958	0.042586152	0.956200724	0.775458527	Neu	0.956200724	0.953925702	0.945783579	0.939297318	0.814957684	0.042586152	II	NA	NA	NA	NA	NA	NA	chr14:102680287-102680519	N_Shelf	WDR20			chr14:102676845-102677235	3		TRUE	Body	70767	WDR20	uc001ykz.3
cg08361238	chr1	117452304	117452305	0.570255649	0.816775848	0.661003337	CD8T	0.816775848	0.724742582	0.615979702	0.644700242	0.570255649	0.593566002	II	rs79769816	0.046661	NA	NA	NA	NA	chr1:117452203-117453452	Island	PTGFRN			chr1:117451465-117453475	3	TRUE	TRUE	TSS1500	155217	CD2	uc010owz.1
cg08426200	chr15	78802280	78802281	0.113878722	0.547448619	0.411304924	CD4T	0.34315695	0.113878722	0.457445085	0.525438514	0.547448619	0.480461657	II	rs117358101	0.016059	NA	NA	NA	NA	chr15:78799546-78800327	S_Shore	AGPHD1;AGPHD1			chr15:78802140-78802355	3		TRUE	5'UTR	2373	HYKK	uc002bdt.3
cg08428292	chr16	85981373	85981374	0.286508567	0.915048245	0.551000953	Neu	0.417331569	0.286508567	0.591764561	0.402727951	0.692624826	0.915048245	I	NA	NA	NA	NA	NA	NA	chr16:85981652-85981965	N_Shore				chr16:85981300-85982515	3		TRUE	Intergenic	148224	EMC8	uc002fjd.3
cg08441850	chr17	37956902	37956903	0.060573433	0.765193957	0.297325305	Mono	0.063138086	0.060573433	0.101475214	0.063921226	0.765193957	0.729649914	II	NA	NA	NA	NA	NA	NA		OpenSea	IKZF3;IKZF3;IKZF3;IKZF3;IKZF3;IKZF3			chr17:37956825-37957115	3		TRUE	Body	58396	GRB7	uc002hst.3
cg08538581	chr1	162500634	162500635	0.060534839	0.941511487	0.720153128	Mono	0.941511487	0.933858782	0.935618969	0.770438573	0.060534839	0.678956116	II	NA	NA	NA	NA	NA	NA		OpenSea				chr1:162500505-162500750	3		TRUE	Intergenic	118705	SH2D1B	uc001gbz.1
cg08653292	chr11	58920029	58920030	0.062122052	0.932708948	0.465176019	Neu	0.413705187	0.210097741	0.588998704	0.062122052	0.583423481	0.932708948	II	NA	NA	NA	NA	NA	NA		OpenSea	FAM111A;FAM111A;FAM111A;FAM111A;FAM111A			chr11:58919865-58920075	3		TRUE	Body	7776	FAM111A	uc001nnp.3
cg08864105	chr1	111743020	111743021	0.060896616	0.90504582	0.217085667	Bcell	0.077913902	0.069515568	0.113089394	0.90504582	0.076052704	0.060896616	I	NA	NA	NA	NA	NA	NA	chr1:111746337-111747303	N_Shelf	DENND2D	low-CpG:111544264-111544835		chr1:111742465-111743675	3		TRUE	1stExon	303	DENND2D	uc001eak.2
cg09230679	chr12	116586898	116586899	0.42657688	0.841652316	0.589752697	Mono	0.487079909	0.453705624	0.551856335	0.42657688	0.841652316	0.777645119	II	NA	NA	NA	NA	NA	NA		OpenSea	MIR620;MED13L			chr12:116586760-116587030	3		TRUE	TSS1500	384327	LINC00173	uc001tvx.1
cg09247619	chr1	198648849	198648850	0.221957832	0.797496019	0.493947896	Mono	0.417412411	0.474245307	0.367716352	0.684859453	0.797496019	0.221957832	II	NA	NA	NA	NA	NA	NA		OpenSea	PTPRC;PTPRC;PTPRC;PTPRC		chr1:198648714-198648714	chr1:198648720-198649070	3		TRUE	Body	40430	PTPRC	uc001guv.1
cg09469986	chr13	31017306	31017307	0.062491601	0.935352403	0.773999644	Bcell	0.895393371	0.91165299	0.905921769	0.062491601	0.933185726	0.935352403	II	NA	NA	NA	NA	NA	NA	chr13:31019860-31020137	N_Shelf				chr13:31017045-31017435	3		TRUE	Intergenic	69269	LINC00426	uc001usu.3
cg09689296	chr2	12866929	12866930	0.380687633	0.932420517	0.817230516	NK	0.897817482	0.900968942	0.380687633	0.932420517	0.8907477	0.900740822	II	NA	NA	NA	NA	NA	NA		OpenSea	TRIB2;TRIB2						TRUE	Body	9930	TRIB2	uc002rbv.4
cg09719956	chr11	93465915	93465916	0.070224184	0.883043925	0.708898029	Neu	0.804321227	0.796802414	0.883043925	0.838432277	0.860564145	0.070224184	II	NA	NA	NA	NA	NA	NA		OpenSea	SNORA1;SNORA8;SNORD6			chr11:93465580-93466050	3		TRUE	TSS1500	7097	CEP295	uc001pdx.1
cg09849688	chr1	27060511	27060512	0.037127643	0.734386254	0.232552858	Bcell	0.16279321	0.252245402	0.164709371	0.734386254	0.04405527	0.037127643	II	NA	NA	NA	NA	NA	NA		OpenSea	ARID1A;ARID1A						TRUE	Body	4639	ARID1A	uc001bmw.1
cg09993145	chr1	25291905	25291906	0.03089061	0.906575461	0.208918303	Neu	0.03089061	0.042319375	0.035742549	0.196688971	0.041292854	0.906575461	I	NA	NA	NA	NA	NA	NA		OpenSea	RUNX3			chr1:25291820-25292510	3		TRUE	TSS1500	267106	SYF2	uc001bjt.1
cg10111335	chr6	105935915	105935916	0.508733626	0.943872576	0.673577637	Neu	0.556712931	0.508733626	0.574329408	0.673056213	0.784761066	0.943872576	II	NA	NA	NA	NA	NA	NA		OpenSea							TRUE	Intergenic	84915	PREP	uc003prc.3
cg10147394	chr8	11350297	11350298	0.067211144	0.935323119	0.764897922	Bcell	0.88888013	0.881837696	0.895524233	0.067211144	0.935323119	0.920611208	II	NA	NA	NA	NA	NA	NA		OpenSea	BLK			chr8:11349440-11350470	3		TRUE	TSS1500	1222	BLK	uc003wtx.3
cg10204320	chr1	32708276	32708277	0.034670339	0.739619489	0.295728133	CD4T	0.538768648	0.739619489	0.25281172	0.163748721	0.034670339	0.044749882	II	NA	NA	NA	NA	NA	NA	chr1:32705524-32707141	S_Shore	MTMR9L			chr1:32708085-32708495	3		TRUE	TSS1500	964	MTMR9LP	uc001buv.4
cg10206397	chr20	2085344	2085345	0.126808086	0.949619561	0.789683051	Neu	0.949619561	0.941588758	0.937467542	0.947748261	0.834866101	0.126808086	II	NA	NA	NA	NA	NA	NA	chr20:2082284-2084070	S_Shore	STK35						TRUE	Body	1929	STK35	uc010zpu.2
cg10278149	chr2	208016923	208016924	0.049797673	0.939103964	0.729706752	Mono	0.932190688	0.939103964	0.925411886	0.839651394	0.049797673	0.692084904	II	NA	NA	NA	NA	NA	NA		OpenSea	KLF7		chr2:208016492-208016492	chr2:208016760-208017370	3		TRUE	Body	13815	KLF7	uc002vbz.2
cg10443421	chr16	56644991	56644992	0.051688477	0.848405483	0.686444239	Bcell	0.848405483	0.784222793	0.831282055	0.051688477	0.847467392	0.755599231	II	NA	NA	NA	NA	NA	NA	chr16:56642129-56642595	S_Shelf				chr16:56644740-56645015	3		TRUE	Intergenic	6380	MT1M	uc010vhe.2
cg10480329	chr2	27011850	27011851	0.067190372	0.958370676	0.794470095	Mono	0.958370676	0.953583039	0.953380264	0.948334851	0.067190372	0.885961368	II	NA	NA	NA	NA	NA	NA	chr2:27008760-27009465	S_Shelf	CENPA;CENPA			chr2:27011820-27012175	3		TRUE	Body	2967	CENPA	uc002rhr.3
cg10624395	chr11	110350574	110350575	0.120604078	0.940313202	0.796161611	Mono	0.938636488	0.918568158	0.940313202	0.92390512	0.120604078	0.934942622	II	NA	NA	NA	NA	NA	NA		OpenSea				chr11:110349845-110350850	3		TRUE	Intergenic	109833	ARHGAP20	uc001plb.2
cg10639435	chr8	146104221	146104222	0.045463445	0.904644077	0.339519452	Mono	0.049121519	0.045463445	0.046912076	0.505299403	0.904644077	0.485676189	II	NA	NA	NA	NA	NA	NA		OpenSea	ZNF250;ZNF250			chr8:146103440-146104815	3		TRUE	3'UTR	45102	ZNF7	uc003zek.4
cg10699171	chr6	24936965	24936966	0.035724456	0.899880509	0.275273651	Neu	0.036859573	0.035724456	0.046554264	0.045920371	0.586702736	0.899880509	II	NA	NA	NA	NA	NA	NA		OpenSea				chr6:24936720-24937135	3		TRUE	Intergenic	105431	RIPOR2	uc011dju.2
cg10762511	chr17	73660190	73660191	0.026484541	0.735496467	0.58074961	Bcell	0.715890944	0.727545969	0.651241048	0.026484541	0.735496467	0.627838691	II	NA	NA	NA	NA	NA	NA	chr17:73662999-73663628	N_Shelf	RECQL5;RECQL5;RECQL5			chr17:73660185-73660470	3		TRUE	Body	2508	RECQL5	uc010dgk.3
cg10825530	chr11	16023708	16023709	0.082468536	0.800440626	0.332078538	Bcell	0.297547967	0.230738552	0.082468536	0.800440626	0.168147329	0.413128221	II	NA	NA	NA	NA	NA	NA		OpenSea	SOX6;SOX6;SOX6;SOX6			chr11:16023440-16023910	3		TRUE	Body	400703	SOX6	uc001mmd.3
cg10854441	chr22	50524691	50524692	0.072222891	0.689657868	0.272664197	CD4T	0.317819275	0.689657868	0.072222891	0.40075803	0.076065083	0.079462036	II	rs114997341	0.012163	NA	NA	NA	NA	chr22:50528201-50529085	N_Shelf	MLC1;MLC1			chr22:50523565-50524770	3		TRUE	TSS1500	332	MLC1	uc003bjh.1
cg10861599	chr1	173176523	173176524	0.02567201	0.422890095	0.141131516	NK	0.140195666	0.113413407	0.422890095	0.116885489	0.02567201	0.027732431	II	NA	NA	NA	NA	NA	NA		OpenSea	TNFSF4			chr1:173175960-173176710	3	TRUE	TRUE	TSS200	51	TNFSF4	uc001giw.3
cg10967114	chr5	150442668	150442669	0.416793711	0.96019984	0.861729763	Mono	0.96019984	0.956998311	0.952607681	0.95649443	0.416793711	0.927284602	II	NA	NA	NA	NA	NA	NA		OpenSea	TNIP1						TRUE	Body	27392	TNIP1	uc011dcn.2
cg10978799	chr1	206945924	206945925	0.035444475	0.58763993	0.226229757	CD4T	0.236209644	0.58763993	0.361410275	0.091930038	0.035444475	0.044744183	II	NA	NA	NA	NA	NA	NA		OpenSea	IL10			chr1:206945620-206946010	3		TRUE	TSS200	26289	IL19	uc001heo.3
cg10981962	chr6	90312516	90312517	0.462312274	0.918631678	0.824595148	NK	0.864577427	0.880081517	0.462312274	0.918631678	0.91425678	0.907711213	II	NA	NA	NA	NA	NA	NA		OpenSea	ANKRD6						TRUE	Body	18415	ANKRD6	uc003pnj.4
cg11014468	chr3	53362965	53362966	0.131767365	0.950040955	0.808560878	Neu	0.948995975	0.943839047	0.934445025	0.950040955	0.942276903	0.131767365	II	NA	NA	NA	NA	NA	NA		OpenSea	DCP1A			chr3:53362780-53363315	3		TRUE	Body	18687	DCP1A	uc021wzi.1
cg11075561	chr6	36088380	36088381	0.252848831	0.849668946	0.502532695	Mono	0.32713569	0.252848831	0.426867139	0.511405025	0.849668946	0.647270542	II	NA	NA	NA	NA	NA	NA		OpenSea							TRUE	Intergenic	95966	SLC26A8	uc003oln.3
cg11088051	chr12	98986792	98986793	0.054091801	0.5291299	0.351851282	CD4T	0.328626575	0.054091801	0.431644566	0.5291299	0.407928317	0.359686532	II	NA	NA	NA	NA	NA	NA	chr12:98987193-98988203	N_Shore	SLC25A3;SLC25A3;SLC25A3			chr12:98986545-98986955	3		TRUE	TSS1500	76787	TMPO-AS1	uc001tfg.3
cg11231701	chr20	31946710	31946711	0.096998462	0.8432879	0.689516937	Neu	0.822378474	0.775716925	0.790532524	0.8432879	0.80818734	0.096998462	II	rs17124642	0.042952	NA	NA	NA	NA		OpenSea	CDK5RAP1;CDK5RAP1						TRUE	3'UTR	56172	BPIFB1	uc002wyx.1
cg11322877	chrX	130965143	130965144	0.032870972	0.692408826	0.242172014	CD8T	0.692408826	0.503892076	0.071148773	0.118883589	0.032870972	0.033827849	II	NA	NA	NA	NA	NA	NA		OpenSea	LOC286467			chrX:130964585-130965175	3		TRUE	TSS1500	471	FIRRE	uc004ewi.3
cg11630392	chr3	150920964	150920965	0.05638108	0.791875887	0.294637313	Neu	0.05638108	0.058986657	0.061726252	0.250381157	0.548472844	0.791875887	II	rs3773617	0.131148	NA	NA	NA	NA		OpenSea	GPR171;MED12L;GPR171			chr3:150920845-150921095	3	TRUE	TRUE	1stExon	22	GPR171	uc003eyq.4
cg11739148	chr15	31622112	31622113	0.406268122	0.834369873	0.659208043	CD8T	0.406268122	0.549584786	0.611196818	0.740284463	0.834369873	0.813544194	II	NA	NA	NA	NA	NA	NA	chr15:31617763-31620908	S_Shore	KLF13						TRUE	Body	3028	KLF13	uc001zfo.3
cg11743000	chr1	65355578	65355579	0.322740762	0.946116622	0.825492687	NK	0.90962661	0.932589959	0.322740762	0.913117916	0.946116622	0.928764252	II	NA	NA	NA	NA	NA	NA		OpenSea	JAK1						TRUE	5'UTR	112271	RAVER2	uc001dbt.2
cg11775828	chr2	169100915	169100916	0.094969573	0.740270492	0.344650644	Mono	0.158122363	0.142386666	0.094969573	0.410580033	0.740270492	0.521574736	II	NA	NA	NA	NA	NA	NA	chr2:169102950-169104454	N_Shelf	STK39			chr2:169100720-169101210	3		TRUE	Body	211842	CERS6	uc002ueb.2
cg11811510	chr19	43032683	43032684	0.020838868	0.321682997	0.099392285	NK	0.143238793	0.033104214	0.321682997	0.031769581	0.045719258	0.020838868	II	NA	NA	NA	NA	NA	NA		OpenSea	CEACAM1;CEACAM1			chr19:43032525-43033175	3		TRUE	TSS200	66397	CEACAM8	uc002oud.2
cg11812928	chr1	227164459	227164460	0.445259369	0.832201297	0.750165335	Neu	0.809252645	0.820063832	0.804350494	0.832201297	0.789864371	0.445259369	II	NA	NA	NA	NA	NA	NA	chr1:227163739-227164237	S_Shore	CABC1						TRUE	Body	58034	CDC42BPA	uc001hqt.2
cg11906021	chr17	47467221	47467222	0.258844081	0.848168994	0.480186279	Neu	0.43449944	0.493266883	0.258844081	0.50354902	0.342789258	0.848168994	II	NA	NA	NA	NA	NA	NA		OpenSea				chr17:47467120-47467775	3		TRUE	Intergenic	25019	PHB	uc002iox.1
cg11930955	chr12	113660045	113660046	0.093114098	0.63490268	0.287322749	NK	0.193127543	0.093114098	0.63490268	0.224365995	0.247847605	0.330578571	II	NA	NA	NA	NA	NA	NA	chr12:113659038-113659657	S_Shore	TPCN1;TPCN1;IQCD			chr12:113659405-113660155	3		TRUE	5'UTR	1164	IQCD	uc001tuu.3
cg11944101	chrX	135730413	135730414	0.066278508	0.899544081	0.649281318	CD4T	0.837515428	0.066278508	0.838262033	0.899544081	0.593626937	0.660460924	II	NA	NA	NA	NA	NA	NA		OpenSea	CD40LG			chrX:135730220-135730430	3	TRUE	TRUE	1stExon	76	CD40LG	uc004faa.3
cg11977716	chr18	77284742	77284743	0.032295347	0.681282205	0.169646385	Mono	0.032295347	0.038833637	0.05651956	0.055918299	0.681282205	0.153029259	I	NA	NA	NA	NA	NA	NA	chr18:77284291-77285544	Island	NFATC1;NFATC1;NFATC1;NFATC1		chr18:77284524-77284524	chr18:77284545-77284935	3		TRUE	Body	426281	PQLC1	uc010dre.2
cg12037947	chr20	23067752	23067753	0.095743684	0.909608204	0.703462423	Mono	0.909608204	0.897008676	0.828349309	0.858023659	0.095743684	0.632041007	I	rs114282937	0.016073	NA	NA	NA	NA		OpenSea	CD93		chr20:23067626-23067626	chr20:23067520-23068195	3		TRUE	TSS1500	774	CD93	uc002wsv.3
cg12085119	chr13	110431691	110431692	0.057445783	0.58893659	0.282817952	Mono	0.096249474	0.057445783	0.204926662	0.337910946	0.58893659	0.41143826	II	NA	NA	NA	NA	NA	NA	chr13:110434466-110440180	N_Shelf	IRS2			chr13:110431405-110433050	3		TRUE	Body	7221	IRS2	uc001vqv.3
cg12244275	chr2	70355397	70355398	0.031023124	0.677401565	0.256052453	CD4T	0.489779204	0.677401565	0.092048055	0.201126243	0.044936524	0.031023124	II	NA	NA	NA	NA	NA	NA	chr2:70351315-70351550	S_Shelf				chr2:70355140-70355515	3		TRUE	Intergenic	2948	LINC01816	uc002sgg.4
cg12285640	chr6	140001095	140001096	0.223536405	0.922070879	0.77011457	Neu	0.911271873	0.890594518	0.922070879	0.884216018	0.788997727	0.223536405	II	NA	NA	NA	NA	NA	NA		OpenSea							TRUE	Intergenic	91113	FILNC1	uc003qir.3
cg12294633	chr7	38356729	38356730	0.084981546	0.954522838	0.719024273	NK	0.637149602	0.915874066	0.084981546	0.954522838	0.920067121	0.801550467	II	NA	NA	NA	NA	NA	NA		OpenSea				chr7:38356225-38356755	3		TRUE	Intergenic	24447	TRG-AS1	uc003tgp.2
cg12419766	chr7	157620445	157620446	0.611330473	0.978424165	0.903195235	CD4T	0.906792641	0.611330473	0.969337397	0.978424165	0.97748877	0.975797962	I	rs10225098	0.131944	NA	NA	NA	NA	chr7:157618856-157619302	S_Shore	PTPRN2;PTPRN2;PTPRN2			chr7:157620265-157620635	3		TRUE	Body	26830	LOC100506585	uc003wns.3
cg12534645	chr5	149636295	149636296	0.072594353	0.754154107	0.614347291	Bcell	0.696275202	0.705874287	0.740501453	0.072594353	0.716684342	0.754154107	II	NA	NA	NA	NA	NA	NA		OpenSea	CAMK2A;CAMK2A			chr5:149636040-149636495	3		TRUE	Body	33106	CAMK2A	uc003lrt.2
cg12609063	chr1	116549227	116549228	0.048499655	0.89587936	0.341892258	Mono	0.052020969	0.070398396	0.048499655	0.363207066	0.89587936	0.621348102	II	NA	NA	NA	NA	NA	NA		OpenSea	SLC22A15						TRUE	Body	105147	MAB21L3	uc001egc.1
cg12614529	chr4	154269418	154269419	0.629840327	0.877693982	0.733150394	Mono	0.744220519	0.629840327	0.633150039	0.713851642	0.877693982	0.800145858	II	NA	NA	NA	NA	NA	NA	chr4:154265607-154266394	S_Shelf	MND1			chr4:154269100-154269595	3		TRUE	Body	3616	MND1	uc003ink.2
cg12655112	chr15	42261154	42261155	0.03858552	0.971992012	0.756355789	Mono	0.971992012	0.917018514	0.968128492	0.925743294	0.03858552	0.716666901	I	NA	NA	NA	NA	NA	NA	chr15:42264156-42264861	N_Shelf	EHD4			chr15:42260980-42261295	3		TRUE	Body	3599	EHD4	uc001zot.3
cg12669355	chr7	116514552	116514553	0.32807383	0.845346201	0.659429382	CD4T	0.655857518	0.32807383	0.573765095	0.845346201	0.790548686	0.762984958	II	NA	NA	NA	NA	NA	NA		OpenSea	CAPZA2			chr7:116514300-116514730	3		TRUE	Body	79834	ST7-AS1	uc003vim.4
cg12855331	chr8	103129370	103129371	0.284904468	0.928246283	0.807348617	NK	0.928246283	0.918231766	0.284904468	0.925107165	0.904939132	0.88266289	II	NA	NA	NA	NA	NA	NA		OpenSea	NCALD;NCALD;NCALD;NCALD;NCALD;NCALD;NCALD						TRUE	5'UTR	7190	NCALD	uc003ykf.3
cg12996622	chr7	38370988	38370989	0.065716798	0.885286627	0.689354254	NK	0.65684219	0.79230847	0.065716798	0.86099338	0.874978058	0.885286627	II	NA	NA	NA	NA	NA	NA		OpenSea							TRUE	Intergenic	10188	TRG-AS1	uc003tgp.2
cg13142152	chr6	25026539	25026540	0.41824934	0.91021162	0.798664241	CD4T	0.812525019	0.41824934	0.887846536	0.873079116	0.91021162	0.890073816	II	rs9356955	0.301117	NA	NA	NA	NA		OpenSea							TRUE	Intergenic	15857	RIPOR2	uc011dju.2
cg13178361	chr1	162532502	162532503	0.085096397	0.941749942	0.761871532	Neu	0.941749942	0.938455393	0.929018657	0.932313438	0.744595362	0.085096397	II	NA	NA	NA	NA	NA	NA	chr1:162530856-162531853	S_Shore	UAP1			chr1:162531585-162532635	3		TRUE	5'UTR	1205	UAP1	uc001gce.4
cg13186130	chr11	2321889	2321890	0.041133445	0.468298064	0.160377874	CD4T	0.129008586	0.468298064	0.075752641	0.194623319	0.053451192	0.041133445	II	rs2285568	0.041306	NA	NA	NA	NA		OpenSea	C11orf21;TSPAN32;C11orf21			chr11:2321520-2322075	3		TRUE	Body	1252	C11orf21	uc001lvv.2
cg13232525	chr12	6432208	6432209	0.154530895	0.621044568	0.341931842	CD8T	0.621044568	0.493055123	0.364910435	0.23865177	0.154530895	0.179398263	II	NA	NA	NA	NA	NA	NA		OpenSea	PLEKHG6;PLEKHG6;PLEKHG6			chr12:6432085-6432495	3		TRUE	Body	11212	TNFRSF1A	uc001qnt.3
cg13292607	chr10	126751950	126751951	0.11552104	0.913613319	0.764246661	NK	0.880911181	0.885653839	0.11552104	0.90001413	0.913613319	0.889766456	I	NA	NA	NA	NA	NA	NA		OpenSea	CTBP2;CTBP2						TRUE	5'UTR	121257	ZRANB1	uc001lic.3
cg13356455	chr15	25962719	25962720	0.038495218	0.910465688	0.758404122	Bcell	0.897387871	0.899025199	0.910465688	0.038495218	0.897913525	0.907137234	II	rs74003872	0.072669	NA	NA	NA	NA	chr15:25958877-25959240	S_Shelf	ATP10A			chr15:25962520-25962810	3		TRUE	Body	184786	LINC02346	uc021sgd.1
cg13365901	chr19	51220256	51220257	0.475254965	0.803548915	0.728887654	NK	0.803548915	0.761891865	0.475254965	0.794045903	0.780023708	0.758560565	I	NA	NA	NA	NA	NA	NA	chr19:51220054-51220298	Island	SHANK1						TRUE	TSS200	60	SHANK1	uc002psx.1
cg13403369	chr3	195868640	195868641	0.227949947	0.96809221	0.822042522	Mono	0.96809221	0.960898336	0.957950938	0.870773707	0.227949947	0.946589994	I	NA	NA	NA	NA	NA	NA		OpenSea				chr3:195868445-195868730	3		TRUE	Intergenic	865	LINC00885	uc011bts.2
cg13437525	chr12	51318487	51318488	0.020843164	0.431088438	0.112880156	CD4T	0.152425645	0.431088438	0.028764055	0.022349156	0.021810478	0.020843164	II	NA	NA	NA	NA	NA	NA		OpenSea	METTL7A	low-CpG:49604669-49605118		chr12:51317960-51318555	3		TRUE	TSS200	70386	SLC11A2	uc001rxg.2
cg13441156	chr3	10335288	10335289	0.122658481	0.921720601	0.761139005	Neu	0.921720601	0.920340356	0.911804877	0.919827253	0.770482461	0.122658481	II	NA	NA	NA	NA	NA	NA		OpenSea	GHRL;GHRL;GHRL;GHRL;GHRL;GHRL;GHRL;GHRL;GHRL;GHRL						TRUE	TSS1500	656	GHRL	uc003bvk.3
cg13468144	chr17	4081428	4081429	0.081981285	0.950856084	0.780566567	Neu	0.934325806	0.830674538	0.934778356	0.950856084	0.950783334	0.081981285	II	NA	NA	NA	NA	NA	NA		OpenSea	ANKFY1		chr17:4081215-4081215				TRUE	Body	85712	ANKFY1	uc002fxn.3
cg13483727	chr18	615471	615472	0.041733103	0.71583399	0.542724869	Mono	0.71583399	0.704556061	0.713258217	0.608557728	0.041733103	0.472410113	II	NA	NA	NA	NA	NA	NA		OpenSea	CLUL1;CLUL1						TRUE	TSS1500	1227	CLUL1	uc002kkq.3
cg13485718	chr14	93315488	93315489	0.253720453	0.880285632	0.481484722	CD8T	0.880285632	0.604785587	0.504031586	0.3750798	0.271005277	0.253720453	II	NA	NA	NA	NA	NA	NA		OpenSea				chr14:93315225-93315590	3		TRUE	Intergenic	16020	GOLGA5	uc001yba.1
cg13500113	chr2	216947149	216947150	0.443780318	0.876100998	0.77147739	CD4T	0.733891442	0.443780318	0.851901431	0.862571096	0.860619055	0.876100998	II	NA	NA	NA	NA	NA	NA	chr2:216946324-216946734	S_Shore	TMEM169;TMEM169;TMEM169;PECR;TMEM169						TRUE	5'UTR	559	TMEM169	uc002vfv.4
cg13543915	chr9	134293793	134293794	0.334612719	0.836336982	0.729431451	CD8T	0.334612719	0.752482011	0.799877686	0.819826622	0.836336982	0.833452683	II	NA	NA	NA	NA	NA	NA		OpenSea							TRUE	Intergenic	24192	PRRC2B	uc004cam.1
cg13554018	chr9	91091556	91091557	0.051808933	0.82329314	0.363683497	Mono	0.168307983	0.270268959	0.051808933	0.086902471	0.82329314	0.7815195	II	NA	NA	NA	NA	NA	NA		OpenSea	SPIN1			chr9:91091360-91091890	3		TRUE	3'UTR	58458	NXNL2	uc011ltj.2
cg13571479	chr7	2077345	2077346	0.214488521	0.703579079	0.49513716	CD8T	0.214488521	0.448265381	0.703579079	0.496291586	0.564137648	0.544060748	II	NA	NA	NA	NA	NA	NA		OpenSea	MAD1L1;MAD1L1;MAD1L1		chr7:2077094-2077094	chr7:2077045-2077870	3		TRUE	Body	178297	MAD1L1	uc003sle.1
cg13695076	chr14	61225294	61225295	0.07546694	0.735187471	0.299326717	CD4T	0.444039741	0.735187471	0.086083874	0.341842571	0.07546694	0.113339707	II	NA	NA	NA	NA	NA	NA		OpenSea	MNAT1			chr14:61225200-61225510	3		TRUE	Body	222486	TRMT5	uc001xff.4
cg13852284	chr10	77548353	77548354	0.069179313	0.918060965	0.746587522	Neu	0.852816216	0.859101048	0.877365431	0.918060965	0.903002162	0.069179313	II	NA	NA	NA	NA	NA	NA		OpenSea	C10orf11			chr10:77548125-77548610	3		TRUE	Body	5833	LRMDA	uc001jxi.3
cg13862853	chr9	95085154	95085155	0.235079037	0.95934037	0.829073187	Neu	0.95934037	0.954787993	0.951652345	0.95395686	0.919622517	0.235079037	II	NA	NA	rs41277647	0.023438	NA	NA	chr9:95087949-95088606	N_Shelf	NOL8;NOL8						TRUE	Body	2477	NOL8	uc004arx.3
cg14220262	chr1	1114963	1114964	0.029401626	0.794523967	0.618173126	Bcell	0.717810252	0.760842897	0.794523967	0.029401626	0.711377591	0.695082424	II	NA	NA	NA	NA	NA	NA	chr1:1115574-1116006	N_Shore	TTLL10;TTLL10						TRUE	Body	112	TTLL10	uc001acz.2
cg14232368	chrX	135736974	135736975	0.187531099	0.903136153	0.778365846	CD4T	0.903136153	0.187531099	0.889521603	0.896533592	0.896734802	0.896737825	II	NA	NA	NA	NA	NA	NA		OpenSea	CD40LG						TRUE	Body	4548	CD40LG	uc010nse.1
cg14258143	chr1	32714146	32714147	0.013747303	0.259304258	0.057585943	NK	0.022855715	0.015832189	0.259304258	0.018242967	0.013747303	0.015533223	I	rs35660601	0.010195	NA	NA	NA	NA	chr1:32713918-32714186	Island	FAM167B			chr1:32713820-32714550	3		TRUE	Body	1327	FAM167B	uc001buw.3
cg14426428	chr6	106961936	106961937	0.038396228	0.458382449	0.115719758	NK	0.057287273	0.048437638	0.458382449	0.038396228	0.048240566	0.043574393	II	NA	NA	NA	NA	NA	NA	chr6:106959764-106960985	S_Shore	AIM1			chr6:106961600-106962095	3		TRUE	Body	27071	CRYBG1	uc003pri.4
cg14437551	chr6	31539986	31539987	0.040864025	0.957620392	0.355751561	Mono	0.048463258	0.048271271	0.09482654	0.040864025	0.957620392	0.944463884	I	NA	NA	NA	NA	NA	NA		OpenSea	LTA;LTA;LTA			chr6:31539865-31540370	3		TRUE	TSS200	10214	LTB	uc003nuk.3
cg14510967	chr11	2321803	2321804	0.028232154	0.309064874	0.082217107	CD4T	0.059181484	0.309064874	0.037819385	0.029215211	0.028232154	0.029789533	II	rs74048215	0.010979	NA	NA	NA	NA		OpenSea	C11orf21;TSPAN32;C11orf21			chr11:2321520-2322075	3		TRUE	Body	1338	C11orf21	uc001lvv.2
cg14575739	chr19	55098069	55098070	0.073275428	0.92340661	0.74358356	Bcell	0.817142619	0.82816286	0.898677741	0.073275428	0.920836103	0.92340661	II	NA	NA	NA	NA	NA	NA		OpenSea	LILRA2;LILRA2			chr19:55097805-55098155	3		TRUE	Body	6970	LILRA1	uc002qgh.2
cg14588003	chr15	93361889	93361890	0.421599009	0.936533925	0.827784957	CD4T	0.827355732	0.421599009	0.934986579	0.935707722	0.936533925	0.910526778	II	NA	NA	NA	NA	NA	NA		OpenSea				chr15:93361860-93362490	3		TRUE	Intergenic	23174	ASB9P1	uc021svm.2
cg14697880	chr22	42356813	42356814	0.390831559	0.908016997	0.810049538	NK	0.898898344	0.897050005	0.390831559	0.872859714	0.908016997	0.892640606	I	NA	NA	NA	NA	NA	NA	chr22:42353659-42353900	S_Shelf				chr22:42356445-42357155	3		TRUE	Intergenic	16116	3-Sep	uc003bbr.4
cg14704980	chr7	41607500	41607501	0.132443273	0.582203872	0.291197838	NK	0.32067292	0.332515145	0.582203872	0.220542708	0.132443273	0.15880911	II	NA	NA	NA	NA	NA	NA		OpenSea				chr7:41607360-41607615	3		TRUE	Intergenic	774443	SUGCT	uc003thp.2
cg14813485	chr2	196460621	196460622	0.280695082	0.897544055	0.782994075	Bcell	0.897544055	0.89047003	0.879880187	0.280695082	0.889108601	0.860266496	II	NA	NA	NA	NA	NA	NA		OpenSea							TRUE	Intergenic	2846049	PCGEM1	uc002ute.3
cg14969185	chr1	160073266	160073267	0.426851276	0.747020098	0.658348223	NK	0.676299459	0.719167244	0.426851276	0.71694021	0.747020098	0.663811051	II	NA	NA	NA	NA	NA	NA		OpenSea							TRUE	Intergenic	12252	ATP1A2	uc001fvb.2
cg14976569	chr19	4667105	4667106	0.107469274	0.954724484	0.758895119	Mono	0.954724484	0.945636856	0.935389011	0.946916863	0.107469274	0.663234226	I	NA	NA	NA	NA	NA	NA	chr19:4669927-4670528	N_Shelf	C19orf10			chr19:4666900-4667130	3		TRUE	Body	3308	MYDGF	uc002may.3
cg14997711	chr11	48065851	48065852	0.15954355	0.923736481	0.770592023	Bcell	0.923736481	0.898861806	0.898200281	0.15954355	0.913721587	0.829488433	I	NA	NA	NA	NA	NA	NA		OpenSea	PTPRJ;PTPRJ						TRUE	Body	63740	PTPRJ	uc001ngo.4
cg15014975	chr1	25257547	25257548	0.616012121	0.972343298	0.880930811	CD8T	0.616012121	0.915014312	0.858219871	0.972343298	0.970727358	0.953267906	I	NA	NA	NA	NA	NA	NA	chr1:25255527-25259005	Island	RUNX3;RUNX3			chr1:25257325-25257575	3		TRUE	TSS1500	33926	RUNX3	uc009vrj.3
cg15087459	chr12	95400186	95400187	0.097230605	0.876598169	0.356936867	Bcell	0.119485586	0.099740255	0.59065941	0.876598169	0.357907178	0.097230605	II	NA	NA	NA	NA	NA	NA	chr12:95397382-95397611	S_Shelf							TRUE	Intergenic	60979	NR2C1	uc010suu.1
cg15169266	chr7	41376887	41376888	0.181051119	0.909014388	0.767487043	Neu	0.879390387	0.878357802	0.901517624	0.909014388	0.855590936	0.181051119	II	NA	NA	NA	NA	NA	NA		OpenSea				chr7:41376640-41376930	3		TRUE	Intergenic	543830	SUGCT	uc003thp.2
cg15234492	chr12	122019076	122019077	0.21679914	0.728140517	0.4149083	CD8T	0.728140517	0.449730232	0.378244794	0.490296865	0.21679914	0.22623825	II	NA	NA	NA	NA	NA	NA	chr12:122016170-122017693	S_Shore	KDM2B;KDM2B	low-CpG:120503262-120503513		chr12:122018800-122019235	3		TRUE	TSS200	155	KDM2B	uc001uat.3
cg15235922	chr8	125678187	125678188	0.043633642	0.923613499	0.726129469	Bcell	0.820476567	0.792592554	0.923613499	0.043633642	0.913117191	0.863343363	II	rs57069027	0.032922	NA	NA	NA	NA		OpenSea	MTSS1						TRUE	Body	62541	MTSS1	uc003yrj.2
cg15242630	chr22	18488478	18488479	0.083874185	0.913518759	0.759615761	Bcell	0.903576565	0.913518759	0.893328912	0.083874185	0.899829854	0.86356629	II	NA	NA	NA	NA	NA	NA	chr22:18483191-18484500	S_Shelf	MICAL3;MICAL3;MICAL3			chr22:18488000-18488495	3		TRUE	5'UTR	18845	MICAL3	uc002zng.4
cg15389025	chr12	49627934	49627935	0.023970469	0.411659834	0.146031297	CD8T	0.411659834	0.210590764	0.145802318	0.056714007	0.027450389	0.023970469	II	NA	NA	NA	NA	NA	NA	chr12:49628287-49628521	N_Shore				chr12:49627460-49627955	3		TRUE	Intergenic	6224	TUBA1C	uc010smh.1
cg15474337	chr19	50848247	50848248	0.030973425	0.71446821	0.213113787	Neu	0.196357963	0.202274066	0.102408361	0.030973425	0.032200694	0.71446821	II	NA	NA	rs73932462	0.015554	rs73932462	0.015554		OpenSea	NAPSB			chr19:50848245-50848470	3		TRUE	TSS1500	241	NAPSB	uc002prw.3
cg15532942	chr18	77220712	77220713	0.054377992	0.932904566	0.758755527	Bcell	0.886798225	0.871806192	0.89562941	0.054377992	0.932904566	0.91101678	II	NA	NA	NA	NA	NA	NA	chr18:77221855-77222111	N_Shore	NFATC1;NFATC1;NFATC1;NFATC1;NFATC1		chr18:77220515-77220515	chr18:77219325-77221175	3		TRUE	Body	490311	PQLC1	uc010dre.2
cg15726025	chr1	32681995	32681996	0.584134113	0.954200414	0.857069583	CD4T	0.837917502	0.584134113	0.943107523	0.954200414	0.920664509	0.902393439	I	NA	NA	NA	NA	NA	NA		OpenSea	C1orf91			chr1:32681800-32682115	3		TRUE	3'UTR	5929	TMEM234	uc001buo.3
cg15770702	chr17	43384845	43384846	0.042189987	0.3745733	0.108716382	NK	0.066422828	0.061241052	0.3745733	0.054154614	0.053716513	0.042189987	II	NA	NA	NA	NA	NA	NA		OpenSea	MAP3K14			chr17:43384720-43385250	3		TRUE	5'UTR	9567	MAP3K14	uc002iiw.1
cg15821562	chr14	90083275	90083276	0.08311512	0.777924304	0.314479359	Bcell	0.130691614	0.23160871	0.120401231	0.777924304	0.543135178	0.08311512	II	NA	NA	NA	NA	NA	NA	chr14:90085365-90085711	N_Shelf	FOXN3			chr14:90083140-90083575	3		TRUE	5'UTR	40714	FOXN3-AS2	uc001xxr.3
cg15823461	chr11	60699566	60699567	0.039349464	0.876667212	0.700926451	Bcell	0.755484796	0.876667212	0.809130285	0.039349464	0.867701013	0.857225934	I	NA	NA	NA	NA	NA	NA	chr11:60701682-60702219	N_Shelf	TMEM132A;TMEM132A			chr11:60699305-60699815	3		TRUE	Body	5044	TMEM132A	uc001nqk.3
cg15871969	chr4	77665102	77665103	0.708287321	0.93332322	0.877268858	CD4T	0.901679228	0.708287321	0.879185081	0.93332322	0.923398321	0.917739979	II	NA	NA	NA	NA	NA	NA	chr4:77661449-77663084	S_Shelf	SHROOM3			chr4:77664565-77665115	3		TRUE	Body	5229	SHROOM3	uc003hkg.3
cg15876825	chr3	11651881	11651882	0.478614141	0.983676418	0.897997429	NK	0.981996174	0.980397636	0.478614141	0.982868823	0.983676418	0.980431381	I	rs11708985	0.429313	NA	NA	NA	NA		OpenSea	VGLL4;VGLL4			chr3:11651480-11652655	3		TRUE	Body	33515	VGLL4	uc010hdx.1
cg15906007	chr22	38890714	38890715	0.038941135	0.824514345	0.209422384	Bcell	0.04086693	0.057570979	0.038941135	0.824514345	0.248695865	0.045945047	II	NA	NA	NA	NA	NA	NA		OpenSea	DDX17;DDX17	low-CpG:37220646-37220878		chr22:38890580-38890870	3		TRUE	Body	5747	DDX17	uc003avw.4
cg16092330	chr14	105864430	105864431	0.044894319	0.29087291	0.132171717	CD8T	0.29087291	0.181922781	0.128198745	0.102243858	0.044894319	0.04489769	II	NA	NA	NA	NA	NA	NA	chr14:105864480-105865465	N_Shore	PACS2;PACS2			chr14:105863825-105865990	3		TRUE	3'UTR	82515	BRF1	uc010tyo.1
cg16148346	chr11	58826475	58826476	0.049251579	0.92842538	0.772153385	Bcell	0.92842538	0.918944876	0.908392153	0.049251579	0.919217578	0.908688746	II	NA	NA	NA	NA	NA	NA	chr11:58830063-58830739	N_Shelf							TRUE	Intergenic	549	LOC283194	uc001nng.1
cg16210395	chr15	57802103	57802104	0.032247585	0.948572437	0.769583288	Bcell	0.875051359	0.89670672	0.92005079	0.032247585	0.948572437	0.944870835	II	NA	NA	rs73423507	0.025582	NA	NA		OpenSea	CGNL1						TRUE	Body	81997	MYZAP	uc002aei.3
cg16235995	chr14	32797149	32797150	0.229942409	0.914203876	0.693354517	CD8T	0.229942409	0.664225522	0.562309894	0.914203876	0.895451068	0.893994332	II	NA	NA	NA	NA	NA	NA		OpenSea	AKAP6			chr14:32796940-32797330	3		TRUE	TSS1500	250653	ARHGAP5	uc001wrm.3
cg16256390	chr14	99712336	99712337	0.058474603	0.391666264	0.149816594	NK	0.155134695	0.070434912	0.391666264	0.155623841	0.067565252	0.058474603	I	rs17095099	0.11049	NA	NA	NA	NA	chr14:99711839-99713431	Island	BCL11B;BCL11B			chr14:99712025-99712855	3		TRUE	Body	25484	BCL11B	uc001yga.3
cg16277214	chr3	32434339	32434340	0.030428321	0.475452634	0.134148775	NK	0.159214612	0.048817023	0.475452634	0.054131629	0.030428321	0.036848433	II	NA	NA	NA	NA	NA	NA	chr3:32433104-32434162	S_Shore	CMTM7;CMTM7		chr3:32434248-32434248	chr3:32432805-32434430	3		TRUE	Body	110062	CMTM6	uc003cfa.1
cg16308790	chr18	77225973	77225974	0.025546568	0.870631268	0.69791743	Bcell	0.842876176	0.777648978	0.870631268	0.025546568	0.818833219	0.851968373	I	rs117511469	0.010851	NA	NA	NA	NA	chr18:77227273-77227727	N_Shore	NFATC1;NFATC1;NFATC1;NFATC1;NFATC1			chr18:77225320-77226115	3		TRUE	Body	485050	PQLC1	uc010dre.2
cg16345899	chr6	153411847	153411848	0.177013651	0.729961449	0.61855498	Mono	0.718444231	0.669011359	0.729961449	0.688097217	0.177013651	0.728801976	II	rs79555052	0.104373	NA	NA	NA	NA		OpenSea	RGS17		chr6:153411582-153411582	chr6:153411740-153412055	3		TRUE	5'UTR	339914	VIP	uc003qpe.4
cg16384864	chr1	16747435	16747436	0.111756164	0.694504262	0.318485942	Neu	0.192000675	0.123491219	0.111756164	0.345086232	0.4440771	0.694504262	II	NA	NA	NA	NA	NA	NA		OpenSea	SPATA21			chr1:16747225-16747710	3		TRUE	Body	16482	SPATA21	uc001ayl.1
cg16412914	chr16	358248	358249	0.387816964	0.917536016	0.803466718	NK	0.866349091	0.886073709	0.387816964	0.917536016	0.905232461	0.857792064	II	NA	NA	NA	NA	NA	NA	chr16:354243-354446	S_Shelf	AXIN1;AXIN1						TRUE	Body	25632	PDIA2	uc002cgo.1
cg16522412	chr13	33926811	33926812	0.534742545	0.893733653	0.677904484	Neu	0.686115986	0.650639567	0.660030515	0.534742545	0.642164638	0.893733653	II	NA	NA	NA	NA	NA	NA	chr13:33923930-33924781	S_Shelf				chr13:33926685-33926970	3		TRUE	Intergenic	324119	STARD13	uc001uux.3
cg16681873	chr19	1090978	1090979	0.200931585	0.82403357	0.646108911	CD8T	0.200931585	0.517794211	0.76439397	0.82403357	0.803025032	0.766475095	II	NA	NA	NA	NA	NA	NA	chr19:1093223-1093452	N_Shelf	POLR2E						TRUE	Body	4411	POLR2E	uc002lre.4
cg16721194	chr12	111537057	111537058	0.072701553	0.427582861	0.201585206	CD4T	0.301890626	0.427582861	0.173977485	0.148184197	0.085174516	0.072701553	I	NA	NA	NA	NA	NA	NA		OpenSea	CUX2			chr12:111536880-111537535	3		TRUE	Body	262	CUX2	uc001tsb.2
cg16785077	chr21	42791867	42791868	0.524909686	0.88871317	0.781048499	Mono	0.88871317	0.871270093	0.774885779	0.80314918	0.524909686	0.823363082	II	rs73370198	0.1037	NA	NA	NA	NA	chr21:42792293-42792704	N_Shore	MX1						TRUE	TSS1500	88123	TMPRSS2	uc010gor.3
cg17232476	chr11	121440880	121440881	0.044928131	0.922979538	0.769312375	Bcell	0.91856478	0.92179575	0.922979538	0.044928131	0.886531944	0.921074106	II	rs114921128	0.011286	NA	NA	NA	NA		OpenSea	SORL1			chr11:121440760-121440990	3		TRUE	Body	117967	SORL1	uc001pxx.3
cg17332306	chr17	76259456	76259457	0.03504547	0.552044778	0.209256189	CD8T	0.552044778	0.279487251	0.176818999	0.173959148	0.038181491	0.03504547	II	rs77144092	0.013901	NA	NA	NA	NA		OpenSea				chr17:76259125-76259655	3		TRUE	Intergenic	32064	TMEM235	uc002jvk.3
cg17360854	chr2	161224771	161224772	0.011722728	0.497368963	0.140623822	CD4T	0.190557934	0.497368963	0.026539257	0.105785768	0.011722728	0.011768281	I	NA	NA	NA	NA	NA	NA		OpenSea	RBMS1;RBMS1			chr2:161224365-161224790	3		TRUE	Body	620454	7-Mar	uc002uay.3
cg17373759	chr11	76265321	76265322	0.537412961	0.917371314	0.692386479	CD8T	0.917371314	0.711948388	0.709413994	0.66625868	0.537412961	0.611913539	II	NA	NA	NA	NA	NA	NA		OpenSea				chr11:76265020-76265390	3		TRUE	Intergenic	12060	EMSY	uc001oxp.3
cg17494034	chr1	12513497	12513498	0.205192679	0.815323893	0.469162304	Mono	0.369634582	0.302205739	0.330778068	0.205192679	0.815323893	0.791838861	II	NA	NA	NA	NA	NA	NA		OpenSea	VPS13D;VPS13D			chr1:12513380-12513815	3		TRUE	Body	53801	SNORA59B	uc001atz.1
cg17568809	chr5	142153529	142153530	0.528202428	0.924858919	0.66092254	Bcell	0.574928026	0.676435264	0.715012285	0.924858919	0.528202428	0.54609832	II	NA	NA	NA	NA	NA	NA	chr5:142149599-142150832	S_Shelf	ARHGAP26;ARHGAP26						TRUE	Body	3236	ARHGAP26	uc003lmt.3
cg17635080	chr12	109030115	109030116	0.044543029	0.580308722	0.267071417	Mono	0.088806692	0.309039384	0.089913398	0.044543029	0.580308722	0.489817276	II	NA	NA	NA	NA	NA	NA		OpenSea				chr12:109029880-109030235	3		TRUE	Intergenic	66657	CORO1C	uc009zva.4
cg17851021	chr5	1097374	1097375	0.487442673	0.9250353	0.838735548	CD8T	0.487442673	0.910022269	0.899726008	0.913868866	0.9250353	0.896318171	II	rs57354118	0.056931	NA	NA	NA	NA	chr5:1099394-1099736	N_Shelf	SLC12A7						TRUE	Body	34284	MIR4635	uc021xvy.1
cg17930505	chr1	230306100	230306101	0.088569482	0.900992504	0.738393016	Bcell	0.827403601	0.842715326	0.877906063	0.088569482	0.892771122	0.900992504	II	NA	NA	NA	NA	NA	NA		OpenSea	GALNT2			chr1:230305805-230306295	3		TRUE	Body	91514	GALNT2	uc001htu.2
cg17988310	chr22	40355732	40355733	0.054364326	0.530867859	0.242899094	NK	0.29532771	0.161601031	0.530867859	0.324513736	0.054364326	0.090719901	II	NA	NA	NA	NA	NA	NA		OpenSea	GRAP2			chr22:40355520-40356095	3		TRUE	Body	12875	GRAP2	uc003ayj.2
cg17995557	chr10	126289971	126289972	0.032065735	0.923633603	0.741895227	Bcell	0.91718029	0.913513437	0.762891721	0.032065735	0.923633603	0.902086575	II	rs942015	0.413926	NA	NA	NA	NA		OpenSea	LHPP;LHPP			chr10:126289585-126289975	3		TRUE	Body	142957	FAM53B	uc001lhv.1
cg18044113	chr7	2236405	2236406	0.459619553	0.832607622	0.7050371	CD8T	0.459619553	0.563387139	0.739884445	0.81996515	0.832607622	0.81475869	II	NA	NA	NA	NA	NA	NA		OpenSea	MAD1L1;MAD1L1;MAD1L1						TRUE	Body	19237	MAD1L1	uc003sle.1
cg18184053	chr10	5882739	5882740	0.02679006	0.898933908	0.732025187	Bcell	0.880093083	0.898933908	0.829844851	0.02679006	0.886972367	0.869516855	II	NA	NA	NA	NA	NA	NA	chr10:5882303-5882635	S_Shore				chr10:5882260-5883515	3		TRUE	Intergenic	27226	GDI2	uc001iil.4
cg18224038	chr2	87042671	87042672	0.414211452	0.873194482	0.716904354	CD8T	0.414211452	0.628111871	0.779399577	0.749909812	0.873194482	0.856598928	II	NA	NA	NA	NA	NA	NA		OpenSea	CD8B;CD8B;CD8B						TRUE	3'UTR	46275	ANAPC1P1	uc010fgu.1
cg18319612	chr1	203257946	203257947	0.608912077	0.935121819	0.855653704	CD4T	0.850678459	0.608912077	0.925510564	0.883372386	0.935121819	0.93032692	II	NA	NA	NA	NA	NA	NA		OpenSea							TRUE	Intergenic	16008	CHIT1	uc001gzm.1
cg18346531	chr17	9967431	9967432	0.110298523	0.771140755	0.61281242	Mono	0.771140755	0.751228718	0.766984295	0.679612356	0.110298523	0.59760987	II	NA	NA	NA	NA	NA	NA		OpenSea	GAS7			chr17:9966925-9967535	3		TRUE	Body	238049	GLP2R	uc010cog.1
cg18661868	chr15	91427965	91427966	0.037910105	0.435517699	0.160823109	CD8T	0.435517699	0.312973953	0.066365018	0.071097813	0.037910105	0.041074067	II	NA	NA	NA	NA	NA	NA	chr15:91427540-91427905	S_Shore	FES;FES;FES;FES			chr15:91426620-91428015	3	TRUE	TRUE	5'UTR	300	FES	uc002bpx.3
cg18686153	chr14	106933960	106933961	0.138810768	0.577657485	0.328369074	CD4T	0.315742115	0.577657485	0.334529287	0.138810768	0.265670721	0.337804065	II	NA	NA	NA	NA	NA	NA	chr14:106936174-106936522	N_Shelf							TRUE	Intergenic	4493	LINC00221	uc001ysy.2
cg18728025	chr4	121991645	121991646	0.226419431	0.79308098	0.391534112	CD8T	0.79308098	0.531045238	0.226419431	0.33150091	0.240476313	0.226681799	II	NA	NA	NA	NA	NA	NA	chr4:121992003-121993703	N_Shore	C4orf31			chr4:121991480-121991775	3		TRUE	5'UTR	2026	NDNF	uc003idq.1
cg18786123	chr12	47787067	47787068	0.024030373	0.484791919	0.125751339	NK	0.103585652	0.059172162	0.484791919	0.058816551	0.024111375	0.024030373	II	rs9634311	0.282542	NA	NA	NA	NA		OpenSea			chr12:47786916-47786916	chr12:47786880-47787150	3		TRUE	Intergenic	176840	PCED1B-AS1	uc001rpp.2
cg18793215	chr1	156674685	156674686	0.205837637	0.743201418	0.38583381	CD8T	0.743201418	0.615077609	0.261584111	0.274074994	0.205837637	0.215227092	II	NA	NA	NA	NA	NA	NA	chr1:156674858-156676654	N_Shore	CRABP2						TRUE	Body	27495	NES	uc001fpq.3
cg18881723	chr1	160616870	160616871	0.036290819	0.702653401	0.176835475	NK	0.186510628	0.044732496	0.702653401	0.042157714	0.036290819	0.048667793	II	NA	NA	NA	NA	NA	NA		OpenSea	SLAMF1;SLAMF1			chr1:160616685-160617115	3	TRUE	TRUE	5'UTR	209	SLAMF1	uc001fwl.4
cg18886071	chr1	160617057	160617058	0.033088878	0.531236919	0.148989075	NK	0.153924122	0.042006154	0.531236919	0.048342254	0.085336125	0.033088878	II	NA	NA	rs2295613	0.152709	NA	NA		OpenSea	SLAMF1;SLAMF1			chr1:160616685-160617115	3		TRUE	5'UTR	22	SLAMF1	uc001fwl.4
cg19037107	chr11	134126323	134126324	0.048673539	0.954559052	0.790406825	Neu	0.939725115	0.946861749	0.937199846	0.954559052	0.915421646	0.048673539	II	NA	NA	NA	NA	NA	NA	chr11:134122762-134122981	S_Shelf	ACAD8						TRUE	Body	117	ACAD8	uc010scr.1
cg19215266	chr10	35417163	35417164	0.262051246	0.821346338	0.493492273	Mono	0.326831727	0.262051246	0.409099085	0.57183634	0.821346338	0.569788904	II	rs7902166	0.018462	NA	NA	NA	NA	chr10:35415788-35416685	S_Shore	CREM;CREM;CREM;CREM;CREM;CREM			chr10:35417000-35417510	3		TRUE	5'UTR	9545	CREM	uc001iyd.3
cg19235307	chr3	129160154	129160155	0.128432543	0.694701918	0.483416976	CD4T	0.536672464	0.128432543	0.607187946	0.694701918	0.494394011	0.439112977	II	rs3138324	0.02211	NA	NA	NA	NA	chr3:129158602-129159477	S_Shore	IFT122;IFT122;MBD4;IFT122;IFT122			chr3:129159300-129160490	3	TRUE	TRUE	Body	1185	IFT122	uc011bkx.1
cg19353949	chr1	145726979	145726980	0.360046782	0.935502475	0.827022308	NK	0.91945574	0.907905898	0.360046782	0.906130702	0.933092255	0.935502475	II	NA	NA	NA	NA	NA	NA		OpenSea	PDZK1			chr1:145726560-145727010	3		TRUE	TSS1500	11413	CD160	uc001eol.1
cg19380581	chr18	43611957	43611958	0.47514319	0.95052659	0.863168424	Mono	0.95052659	0.940862279	0.943870931	0.94080178	0.47514319	0.927805776	II	NA	NA	NA	NA	NA	NA	chr18:43608140-43608510	S_Shelf	PSTPIP2						TRUE	Body	40291	PSTPIP2	uc002lbp.4
cg19408207	chr3	178755197	178755198	0.167021122	0.853111513	0.664386932	CD4T	0.448380746	0.167021122	0.829824992	0.853111513	0.85274996	0.835233256	II	NA	NA	NA	NA	NA	NA		OpenSea	ZMAT3;ZMAT3		chr3:178755149-178755149	chr3:178755085-178755510	3		TRUE	Body	34457	ZMAT3	uc003fjg.3
cg19430537	chr17	74118361	74118362	0.137635925	0.833161751	0.417596923	CD8T	0.833161751	0.635575398	0.358769389	0.40180642	0.137635925	0.138632653	I	NA	NA	NA	NA	NA	NA	chr17:74117508-74118380	Island				chr17:74117905-74118595	3		TRUE	Intergenic	18274	RNF157-AS1	uc002jqy.2
cg19513582	chr7	129481640	129481641	0.15123342	0.937404909	0.768154703	Neu	0.844421808	0.919887487	0.819682382	0.937404909	0.936298211	0.15123342	II	NA	NA	NA	NA	NA	NA		OpenSea	UBE2H;UBE2H						TRUE	Body	111141	UBE2H	uc022aln.1
cg19610383	chr8	26485445	26485446	0.192946627	0.932004292	0.803053998	Bcell	0.932004292	0.922268608	0.925673345	0.192946627	0.924156263	0.921274852	II	NA	NA	NA	NA	NA	NA		OpenSea	DPYSL2			chr8:26485365-26485630	3		TRUE	Body	49523	DPYSL2	uc011lah.2
cg19619956	chr5	176967557	176967558	0.201146564	0.922030804	0.79058643	Neu	0.916116101	0.907275651	0.898551844	0.922030804	0.898397614	0.201146564	II	NA	NA	NA	NA	NA	NA		OpenSea	FAM193B;FAM193B			chr5:176967425-176967830	3		TRUE	5'UTR	1408	FAM193B	uc003mhv.3
cg19779057	chr1	204073369	204073370	0.354066936	0.748023313	0.65809634	NK	0.669328767	0.697738945	0.354066936	0.748023313	0.746799605	0.732620473	II	NA	NA	NA	NA	NA	NA		OpenSea	SOX13			chr1:204073265-204074195	3		TRUE	5'UTR	31122	SOX13	uc001hal.3
cg19829001	chr17	74640078	74640079	0.500375373	0.943429532	0.797463207	CD4T	0.830745791	0.500375373	0.885609654	0.943429532	0.845990756	0.778628137	II	NA	NA	NA	NA	NA	NA		OpenSea	ST6GALNAC1						TRUE	TSS200	82362	SNORD1A	uc002jse.2
cg19933595	chr4	146857013	146857014	0.023960148	0.572817544	0.169127547	CD4T	0.227954049	0.572817544	0.105443318	0.05663107	0.023960148	0.027959154	II	NA	NA	NA	NA	NA	NA	chr4:146857334-146859082	N_Shore	ZNF827			chr4:146856500-146857135	3		TRUE	Body	239820	LSM6	uc003ikq.4
cg20367218	chr11	66083224	66083225	0.558908131	0.950694987	0.874780398	CD8T	0.558908131	0.931898839	0.937146923	0.929908261	0.950694987	0.940125245	II	NA	NA	NA	NA	NA	NA	chr11:66083572-66083782	N_Shore	CD248						TRUE	1stExon	1289	CD248	uc001ohm.1
cg20538211	chr4	58027287	58027288	0.073652251	0.886603417	0.658446734	NK	0.627357681	0.706432912	0.073652251	0.780491762	0.886603417	0.876142381	II	rs76049146	0.012587	NA	NA	NA	NA	chr4:58029841-58030526	N_Shelf							TRUE	Intergenic	51358	IGFBP7-AS1	uc003hco.3
cg20610950	chr17	75096202	75096203	0.054432044	0.961795371	0.752822889	Mono	0.961795371	0.952360336	0.95450284	0.957430631	0.054432044	0.63641611	II	NA	NA	NA	NA	NA	NA		OpenSea			chr17:75096190-75096190	chr17:75096105-75096435	3		TRUE	Intergenic	10812	SCARNA16	uc002jtl.3
cg20708135	chr11	76493489	76493490	0.709890867	0.912246757	0.870463851	CD4T	0.881996671	0.709890867	0.897842318	0.911410936	0.912246757	0.90939556	II	NA	NA	NA	NA	NA	NA	chr11:76494416-76495672	N_Shore	TSKU			chr11:76493065-76493575	3		TRUE	TSS1500	131	TSKU	uc031qcw.1
cg20987610	chr8	95222020	95222021	0.108994358	0.944936734	0.743913875	NK	0.758207797	0.89739297	0.108994358	0.90167842	0.85227297	0.944936734	II	NA	NA	NA	NA	NA	NA		OpenSea	CDH17;CDH17					TRUE	TRUE	TSS1500	1204	CDH17	uc003ygh.2
cg21091766	chr5	176898673	176898674	0.368759019	0.845631962	0.68984919	CD8T	0.368759019	0.845631962	0.70350899	0.783999285	0.779944912	0.657250974	II	NA	NA	NA	NA	NA	NA	chr5:176893860-176894794	S_Shelf	DBN1;DBN1			chr5:176898660-176899255	3		TRUE	Body	2772	DBN1	uc003mgz.1
cg21141089	chr17	46949704	46949705	0.111060597	0.845077745	0.692696382	Bcell	0.767818358	0.780227705	0.821210004	0.111060597	0.845077745	0.830783884	II	NA	NA	NA	NA	NA	NA		OpenSea				chr17:46949040-46949730	3		TRUE	Intergenic	55234	TTLL6	uc002ioc.3
cg21199854	chr3	52724044	52724045	0.154442651	0.852112137	0.643733223	Mono	0.788607871	0.762181525	0.852112137	0.640962256	0.154442651	0.6640929	II	NA	NA	NA	NA	NA	NA	chr3:52719934-52720335	S_Shelf	GNL3;GNL3;GNL3;SNORD19B						TRUE	Body	708	SNORD19B	uc010hml.1
cg21204860	chr17	75446565	75446566	0.074690478	0.702070416	0.366313184	Neu	0.222737936	0.074690478	0.526868181	0.221176238	0.450335857	0.702070416	II	NA	NA	NA	NA	NA	NA	chr17:75447477-75447821	N_Shore	SEPT9;SEPT9;SEPT9;SEPT9;SEPT9;SEPT9			chr17:75445585-75447355	3		TRUE	TSS200	53428	MIR4316	uc021udy.1
cg21228424	chr6	42678314	42678315	0.428425048	0.961495874	0.844488727	NK	0.845381716	0.914702787	0.428425048	0.961022296	0.955904642	0.961495874	I	rs2268682	0.295577	NA	NA	NA	NA		OpenSea	PRPH2		chr6:42678244-42678244	chr6:42678140-42678435	3		TRUE	Body	12042	PRPH2	uc003osk.3
cg21410980	chr4	40121831	40121832	0.565404873	0.955980147	0.872857247	CD4T	0.896894268	0.565404873	0.936336477	0.935685019	0.955980147	0.946842699	II	NA	NA	NA	NA	NA	NA		OpenSea	N4BP2						TRUE	Body	18135	N4BP2	uc010ifr.3
cg21426759	chr6	30303126	30303127	0.191039758	0.944924822	0.801961551	Neu	0.908893281	0.921616001	0.922802695	0.944924822	0.922492751	0.191039758	II	NA	NA	NA	NA	NA	NA		OpenSea	TRIM39;TRIM39						TRUE	Body	8192	HCG18	uc003npx.3
cg21494075	chr11	129817717	129817718	0.107184794	0.882358107	0.746830807	Bcell	0.874836885	0.878983469	0.866058228	0.107184794	0.882358107	0.871563359	II	NA	NA	NA	NA	NA	NA		OpenSea	PRDM10;PRDM10;PRDM10;PRDM10						TRUE	TSS1500	54800	LINC00167	uc009zcu.2
cg21743182	chr7	90339132	90339133	0.037559472	0.913949292	0.756009904	Bcell	0.913949292	0.889671994	0.877369602	0.037559472	0.909525549	0.907983516	II	NA	NA	NA	NA	NA	NA		OpenSea	CDK14			chr7:90339100-90339770	3		TRUE	Body	1170882	MTERF1	uc010let.1
cg21982420	chr7	47532784	47532785	0.474908813	0.885182803	0.78738476	NK	0.868759474	0.870301183	0.474908813	0.885182803	0.782768075	0.84238821	II	NA	NA	NA	NA	NA	NA		OpenSea	TNS3						TRUE	5'UTR	46413	TNS3	uc010kyo.1
cg22017187	chr5	176862098	176862099	0.359226062	0.865457278	0.731294712	NK	0.76409248	0.721261868	0.359226062	0.834051736	0.865457278	0.843678848	II	NA	NA	NA	NA	NA	NA	chr5:176863062-176863266	N_Shore	GRK6;GRK6;GRK6						TRUE	Body	12845	PRR7-AS1	uc003mgt.3
cg22175494	chr1	219751786	219751787	0.740818445	0.925198067	0.81930164	Mono	0.740818445	0.780374672	0.81870919	0.828239505	0.925198067	0.822469961	II	NA	NA	NA	NA	NA	NA		OpenSea							TRUE	Intergenic	294831	RNU5F-1	uc021pjd.1
cg22212560	chr11	65175482	65175483	0.0245592	0.961975224	0.761791608	Bcell	0.961975224	0.955717552	0.946640517	0.0245592	0.763792248	0.918064908	II	NA	NA	NA	NA	NA	NA	chr11:65172369-65172596	S_Shelf	FRMD8			chr11:65175320-65175515	3		TRUE	Body	21440	FRMD8	uc001odu.4
cg22442430	chr1	25876626	25876627	0.076505951	0.810256057	0.236410839	NK	0.088067333	0.076505951	0.810256057	0.076669737	0.108925736	0.258040219	I	NA	NA	NA	NA	NA	NA		OpenSea	LDLRAP1			chr1:25876485-25876695	3		TRUE	Body	12657	LDLRAP1	uc009vrw.3
cg22494876	chr1	247618161	247618162	0.392858044	0.944829383	0.794446234	CD8T	0.392858044	0.763394721	0.877739531	0.848454618	0.944829383	0.939401106	II	NA	NA	NA	NA	NA	NA	chr1:247614695-247614944	S_Shelf							TRUE	Intergenic	2876	OR2B11	uc010pyx.2
cg22512531	chr11	122709551	122709552	0.061966265	0.947143416	0.64429323	CD8T	0.061966265	0.528449048	0.448222026	0.943780117	0.947143416	0.936198508	II	NA	NA	NA	NA	NA	NA		OpenSea	CRTAM					TRUE	TRUE	Body	295	CRTAM	uc001pyj.3
cg22675702	chr17	20026062	20026063	0.071075376	0.924263317	0.767343554	Mono	0.924263317	0.913667914	0.919893071	0.89756975	0.071075376	0.877591895	II	NA	NA	NA	NA	NA	NA		OpenSea	CYTSB;CYTSB			chr17:20025880-20026070	3		TRUE	Body	35726	SPECC1	uc002gwr.3
cg22707438	chr11	46364127	46364128	0.02752357	0.406038962	0.179204571	NK	0.311103632	0.17185029	0.406038962	0.122434509	0.036276461	0.02752357	II	NA	NA	NA	NA	NA	NA	chr11:46366876-46367101	N_Shelf	DGKZ						TRUE	Body	9671	DGKZ	uc001nch.2
cg22826986	chr8	11351507	11351508	0.030703123	0.933160756	0.738672747	Bcell	0.828444681	0.880793228	0.875822886	0.030703123	0.933160756	0.883111809	II	NA	NA	NA	NA	NA	NA		OpenSea	BLK						TRUE	TSS200	12	BLK	uc003wtx.3
cg22834511	chr2	8423122	8423123	0.20441554	0.956283018	0.804498469	NK	0.866905309	0.903179025	0.20441554	0.951025722	0.956283018	0.945182203	II	NA	NA	NA	NA	NA	NA		OpenSea				chr2:8422780-8423190	3		TRUE	Intergenic	45425	LINC00299	uc010eww.2
cg22843803	chr11	65196125	65196126	0.029352074	0.521104516	0.240904584	Mono	0.045714017	0.029352074	0.269291981	0.344928963	0.521104516	0.235035955	II	NA	NA	NA	NA	NA	NA		OpenSea		low-CpG:64952070-64953288		chr11:65195740-65196275	3		TRUE	Intergenic	44952	SLC25A45	uc001odt.1
cg22898082	chr19	11074428	11074429	0.061705361	0.765979424	0.362817244	Mono	0.061705361	0.06202025	0.197387352	0.460186518	0.765979424	0.629624557	II	NA	NA	NA	NA	NA	NA	chr19:11071116-11072340	S_Shelf	SMARCA4;SMARCA4;SMARCA4			chr19:11074080-11074775	3		TRUE	5'UTR	2829	SMARCA4	uc002mqe.2
cg23037469	chr14	69540160	69540161	0.455840413	0.93966602	0.846992814	Neu	0.934412242	0.93209254	0.934204525	0.93966602	0.885741146	0.455840413	II	rs72718283	0.018298	NA	NA	NA	NA		OpenSea	DCAF5						TRUE	Body	79752	DCAF5	uc001xkp.3
cg23146741	chr8	42712312	42712313	0.052342694	0.915585108	0.72866826	Mono	0.862981769	0.891070046	0.915585108	0.815171571	0.052342694	0.834858371	II	NA	NA	NA	NA	NA	NA		OpenSea	RNF170;RNF170;RNF170;RNF170;RNF170;RNF170			chr8:42712140-42712590	3		TRUE	Body	13837	THAP1	uc003xpk.3
cg23244761	chr6	161796850	161796851	0.047183973	0.981709014	0.822374953	Mono	0.981709014	0.97672809	0.976763253	0.978372089	0.047183973	0.973493297	I	NA	NA	NA	NA	NA	NA		OpenSea	PARK2;PARK2;PARK2			chr6:161796245-161796935	3		TRUE	Body	461201	PRKN	uc011egf.2
cg23325335	chr15	99979290	99979291	0.280680699	0.812222491	0.644595106	CD8T	0.280680699	0.651920977	0.607941152	0.767339108	0.812222491	0.747466208	II	NA	NA	NA	NA	NA	NA		OpenSea				chr15:99978725-99979570	3		TRUE	Intergenic	126841	MEF2A	uc002bve.3
cg23357708	chr19	8580509	8580510	0.037311251	0.848880405	0.259482034	Bcell	0.261286099	0.263419423	0.096644667	0.848880405	0.04935036	0.037311251	II	NA	NA	NA	NA	NA	NA	chr19:8578661-8579219	S_Shore	ZNF414;ZNF414		chr19:8580278-8580278	chr19:8580200-8580555	3		TRUE	TSS1500	52031	HNRNPM	uc002mka.3
cg23398076	chr2	66664960	66664961	0.035072897	0.518386465	0.142858329	NK	0.127086126	0.08297666	0.518386465	0.055489401	0.035072897	0.038138426	I	NA	NA	NA	NA	NA	NA	chr2:66661118-66661657	S_Shelf	MEIS1			chr2:66664065-66665235	3		TRUE	Body	1491	MEIS1	uc010yqi.2
cg23428192	chr13	101315400	101315401	0.432352212	0.918649986	0.826221213	NK	0.900688861	0.899201271	0.432352212	0.917181044	0.918649986	0.889253905	II	NA	NA	NA	NA	NA	NA		OpenSea	TMTC4;TMTC4						TRUE	Body	11701	TMTC4	uc001vot.3
cg23536830	chr15	91162876	91162877	0.651176903	0.909384382	0.857526363	CD4T	0.904608694	0.651176903	0.907042451	0.909216306	0.909384382	0.863729441	II	NA	NA	NA	NA	NA	NA		OpenSea	CRTC3;CRTC3			chr15:91162760-91162990	3		TRUE	Body	89757	CRTC3	uc002bpn.4
cg23610213	chr6	4802019	4802020	0.09163889	0.909587985	0.451946547	Mono	0.257580233	0.340014103	0.09163889	0.228228891	0.909587985	0.884629181	II	rs73362548	0.036106	NA	NA	NA	NA		OpenSea	CDYL;CDYL			chr6:4801840-4802095	3		TRUE	Body	25338	CDYL	uc003mwj.3
cg23633330	chr1	207510679	207510680	0.031814193	0.444183443	0.230693955	Mono	0.179831736	0.27522084	0.224514554	0.031814193	0.444183443	0.228598964	II	NA	NA	NA	NA	NA	NA		OpenSea	CD55;CD55			chr1:207510480-207510810	3		TRUE	Body	116964	CR2	uc001hfv.3
cg23713900	chr18	615496	615497	0.041107042	0.516659309	0.394777301	Mono	0.516659309	0.487622257	0.497190111	0.433707987	0.041107042	0.3923771	II	NA	NA	NA	NA	NA	NA		OpenSea	CLUL1;CLUL1						TRUE	TSS1500	1202	CLUL1	uc002kkq.3
cg23752651	chr12	6442966	6442967	0.124284065	0.949127593	0.653249411	CD8T	0.124284065	0.764694558	0.25723053	0.949127593	0.939695397	0.884464322	I	rs4149637	0.034125	NA	NA	NA	NA		OpenSea	TNFRSF1A	low-CpG:6312749-6313660		chr12:6442785-6443075	3		TRUE	Body	454	TNFRSF1A	uc001qnt.3
cg23896514	chr7	150103902	150103903	0.026517517	0.285241761	0.103938733	Neu	0.026517517	0.026969989	0.041860472	0.02654522	0.216497441	0.285241761	II	NA	NA	NA	NA	NA	NA	chr7:150104704-150105530	N_Shore	LOC728743			chr7:150103660-150104055	3		TRUE	Body	1061	LOC728743	uc011kut.2
cg23942604	chr19	51875946	51875947	0.0306731	0.411127246	0.115045705	CD4T	0.066267399	0.411127246	0.036088851	0.108698145	0.0306731	0.037419486	II	NA	NA	rs8109405	0.111139	rs8109405	0.111139		OpenSea	NKG7;NKG7						TRUE	5'UTR	12	NKG7	uc002pwj.3
cg23948703	chr17	42928238	42928239	0.077515481	0.931988807	0.775374554	Bcell	0.917440491	0.879595079	0.920208936	0.077515481	0.931988807	0.925498532	II	rs117979815	0.037431	NA	NA	NA	NA		OpenSea	EFTUD2;EFTUD2			chr17:42927845-42928335	3		TRUE	3'UTR	20058	GJC1	uc002ihl.3
cg24056365	chr1	110834615	110834616	0.069917121	0.800831213	0.644833739	Neu	0.749871559	0.784288185	0.741585149	0.800831213	0.722509208	0.069917121	II	rs6703064	0.297318	NA	NA	NA	NA		OpenSea							TRUE	Intergenic	47176	RBM15-AS1	uc001dzj.3
cg24068972	chr11	60833459	60833460	0.272722714	0.893625905	0.719459909	CD4T	0.527423033	0.272722714	0.890206446	0.854167601	0.893625905	0.878613754	I	NA	NA	NA	NA	NA	NA		OpenSea							TRUE	Intergenic	94345	CD6	uc009yni.3
cg24088496	chr11	96071506	96071507	0.210898325	0.834121033	0.411941587	NK	0.356167143	0.210898325	0.834121033	0.394661199	0.253179495	0.422622328	II	NA	NA	NA	NA	NA	NA		OpenSea	MAML2			chr11:96071060-96071650	3		TRUE	Body	3094	MIR1260B	uc021qoz.1
cg24219974	chr6	14729722	14729723	0.219322478	0.884508268	0.470932157	Neu	0.338818815	0.331114785	0.219322478	0.279864843	0.771963755	0.884508268	II	NA	NA	NA	NA	NA	NA		OpenSea				chr6:14729320-14729795	3		TRUE	Intergenic	516010	JARID2	uc011diu.1
cg24336674	chr2	204602302	204602303	0.317940123	0.924339446	0.759311028	CD4T	0.659354448	0.317940123	0.894975115	0.866224479	0.924339446	0.893032555	II	NA	NA	NA	NA	NA	NA		OpenSea	CD28			chr2:204602020-204602395	3		TRUE	3'UTR	31103	CD28	uc002vag.1
cg24365417	chr2	178939184	178939185	0.070953516	0.910590004	0.737196818	Mono	0.908349052	0.902488735	0.862135808	0.910590004	0.070953516	0.768663795	II	NA	NA	NA	NA	NA	NA	chr2:178937595-178937907	S_Shore	PDE11A						TRUE	Body	37996	RBM45	uc002ulv.3
cg24520862	chr11	75943228	75943229	0.043220176	0.790380971	0.292229942	Mono	0.0475253	0.043220176	0.053773087	0.095533389	0.790380971	0.722946729	II	NA	NA	NA	NA	NA	NA	chr11:75945903-75947583	N_Shelf				chr11:75943180-75943515	3		TRUE	Intergenic	116283	UVRAG	uc010rry.2
cg24737761	chr6	106245659	106245660	0.104197996	0.937536832	0.774119987	Neu	0.926243207	0.93196268	0.890074186	0.937536832	0.854705019	0.104197996	II	NA	NA	NA	NA	NA	NA		OpenSea				chr6:106245465-106245690	3		TRUE	Intergenic	394659	PREP	uc003prc.3
cg24842998	chr6	170396910	170396911	0.210944488	0.60325377	0.304718517	Bcell	0.266385475	0.223060796	0.210944488	0.60325377	0.213665858	0.311000715	II	NA	NA	NA	NA	NA	NA		OpenSea				chr6:170396645-170397055	3		TRUE	Intergenic	197988	LINC00242	uc003qxj.1
cg25013586	chr6	31867915	31867916	0.360375593	0.844800982	0.577614127	Bcell	0.517176152	0.604348401	0.360375593	0.844800982	0.593625022	0.545358612	II	NA	NA	NA	NA	NA	NA	chr6:31867691-31867957	Island	ZBTB12			chr6:31867625-31868075	3		TRUE	Body	2352	C2	uc003nyc.2
cg25020550	chr8	134028958	134028959	0.240653092	0.682050308	0.335599817	NK	0.242886263	0.268754799	0.682050308	0.284211963	0.240653092	0.295042477	II	NA	NA	NA	NA	NA	NA		OpenSea	TG			chr8:134028725-134029150	3		TRUE	Body	52105	TG	uc011ljc.2
cg25170017	chr11	64644487	64644488	0.060491337	0.940213366	0.467029155	Mono	0.060491337	0.072915002	0.440756312	0.52793086	0.940213366	0.759868051	I	NA	NA	NA	NA	NA	NA	chr11:64645429-64646566	N_Shore	EHD1			chr11:64644285-64645370	3		TRUE	Body	21154	EHD1	uc021qkz.1
cg25284031	chr12	111099321	111099322	0.030380932	0.407000846	0.105504607	CD4T	0.096284967	0.407000846	0.032389428	0.030380932	0.031958109	0.035013359	II	NA	NA	NA	NA	NA	NA		OpenSea	HVCN1;HVCN1			chr12:111099005-111099835	3		TRUE	Body	27639	HVCN1	uc001trs.2
cg25474235	chr8	8203377	8203378	0.039872422	0.707477045	0.25140058	Neu	0.041366582	0.039872422	0.055831091	0.111685304	0.552171033	0.707477045	II	NA	NA	rs115076263	0.019114	rs115076263	0.019114		OpenSea	PRAGMIN			chr8:8203340-8203670	3		TRUE	Body	117284	FAM86B3P	uc011kwt.2
cg25593631	chr1	9687880	9687881	0.373048104	0.728138439	0.652030049	CD8T	0.373048104	0.688633198	0.728138439	0.697973588	0.717712252	0.706674715	I	NA	NA	NA	NA	NA	NA	chr1:9687125-9687367	S_Shore				chr1:9687385-9688150	3		TRUE	Intergenic	26762	PIK3CD-AS1	uc001aqc.4
cg25600606	chr11	33308345	33308346	0.11272945	0.959081669	0.808964508	Neu	0.959081669	0.951551711	0.948032564	0.951542777	0.930848878	0.11272945	II	NA	NA	NA	NA	NA	NA		OpenSea	HIPK3;HIPK3					TRUE	TRUE	Body	28467	HIPK3	uc009yjv.2
cg25618573	chr11	66034896	66034897	0.02734242	0.452615656	0.148156342	CD8T	0.452615656	0.274315435	0.067858785	0.037673094	0.02734242	0.029132662	I	NA	NA	NA	NA	NA	NA	chr11:66034751-66035054	Island	KLC2;RAB1B;KLC2;KLC2;KLC2			chr11:66034780-66035275	3		TRUE	3'UTR	1158	RAB1B	uc001ohf.3
cg25623459	chr11	1861344	1861345	0.075818129	0.437923569	0.172993844	CD4T	0.279202324	0.437923569	0.085914111	0.075818129	0.079929739	0.07917519	II	NA	NA	NA	NA	NA	NA		OpenSea	TNNI2;TNNI2;TNNI2			chr11:1861180-1861955	3	TRUE	TRUE	Body	86	TNNI2	uc010qxe.1
cg25739938	chr2	9610621	9610622	0.050163889	0.953035716	0.795381288	Neu	0.953035716	0.949122066	0.932996456	0.948581295	0.938388302	0.050163889	II	NA	NA	NA	NA	NA	NA	chr2:9614194-9615235	N_Shelf	CPSF3			chr2:9610365-9610715	3		TRUE	Body	4047	IAH1	uc002qzr.3
cg25846372	chr21	38608601	38608602	0.260894815	0.934963902	0.812435865	NK	0.934963902	0.92636826	0.260894815	0.92794663	0.923077915	0.901363666	II	NA	NA	NA	NA	NA	NA		OpenSea	DSCR3						TRUE	Body	27796	DSCR9	uc031rvh.1
cg25882597	chr20	39969542	39969543	0.481604831	0.721405593	0.552687814	CD8T	0.721405593	0.613362175	0.509014778	0.504349898	0.481604831	0.486389612	II	NA	NA	NA	NA	NA	NA	chr20:39968607-39968860	S_Shore	LPIN3			chr20:39968205-39969595	3		TRUE	TSS200	23299	ZHX3	uc002xju.1
cg25885803	chr11	47290281	47290282	0.052426293	0.589795077	0.2624022	CD8T	0.589795077	0.382505507	0.248054688	0.242797168	0.052426293	0.058834465	II	NA	NA	NA	NA	NA	NA	chr11:47291200-47291858	N_Shore	MADD;MADD;NR1H3;MADD;MADD;MADD;MADD;MADD;MADD;NR1H3;NR1H3;MADD;MADD						TRUE	TSS1500	19823	ACP2	uc001nei.3
cg25939861	chr2	87020937	87020938	0.080654321	0.914691286	0.717320283	CD8T	0.080654321	0.822871941	0.670990643	0.907524478	0.907189031	0.914691286	II	NA	NA	NA	NA	NA	NA	chr2:87015974-87018182	S_Shelf	CD8A						TRUE	5'UTR	14580	CD8A	uc002srv.3
cg25990402	chr6	41302256	41302257	0.021730603	0.316375407	0.116484787	CD4T	0.091112265	0.316375407	0.054661424	0.021730603	0.106660417	0.108368609	II	rs16894604	0.183298	NA	NA	NA	NA		OpenSea	NCR2		chr6:41301757-41301757	chr6:41302245-41302395	3		TRUE	TSS1500	47798	TREM1	uc003oqf.2
cg26107055	chr5	125695687	125695688	0.627134299	0.953963906	0.89547042	NK	0.946932208	0.948985522	0.627134299	0.95138435	0.953963906	0.944422235	II	NA	NA	NA	NA	NA	NA		OpenSea	GRAMD3			chr5:125695680-125695930	3		TRUE	TSS200	201486	ALDH7A1	uc003ktv.3
cg26124526	chr5	60618932	60618933	0.093990559	0.899408335	0.707709055	Mono	0.877130327	0.854936523	0.86812983	0.899408335	0.093990559	0.652658758	II	NA	NA	NA	NA	NA	NA		OpenSea				chr5:60618860-60619555	3		TRUE	Intergenic	9166	ZSWIM6	uc003jsr.3
cg26176018	chr2	30478251	30478252	0.52748747	0.833351072	0.743214995	CD8T	0.52748747	0.725989017	0.738443736	0.833351072	0.822415245	0.811603432	II	rs11694534	0.162255	NA	NA	NA	NA		OpenSea	LBH						TRUE	Body	333773	ALK	uc002rmy.3
cg26217402	chr14	74238381	74238382	0.130712656	0.891518454	0.470486271	Mono	0.188282515	0.334191924	0.463306491	0.130712656	0.891518454	0.814905587	I	rs77466763	0.017361	NA	NA	rs77466763	0.017361		OpenSea	C14orf43			chr14:74238260-74239315	3		TRUE	5'UTR	15513	ELMSAN1	uc001xou.3
cg26318872	chr14	104158729	104158730	0.105741799	0.945864221	0.800418407	Bcell	0.943466068	0.938330572	0.934029019	0.105741799	0.945864221	0.935078764	II	rs117954807	0.01544	NA	NA	NA	NA		OpenSea	KLC1;KLC1			chr14:104158365-104158875	3		TRUE	Body	23092	XRCC3	uc001ynx.4
cg26326621	chr14	77332983	77332984	0.108116084	0.883597105	0.733631007	Mono	0.882256768	0.87100648	0.883597105	0.828823349	0.108116084	0.827986259	I	rs11159236	0.127273	NA	NA	NA	NA		OpenSea	C14orf166B			chr14:77332765-77333275	3		TRUE	Body	53699	ANGEL1	uc001xsv.3
cg26354221	chr22	24822802	24822803	0.617104975	0.973904067	0.881325606	CD8T	0.617104975	0.831219871	0.95069194	0.946531153	0.973904067	0.968501632	I	NA	NA	NA	NA	NA	NA	chr22:24819537-24820810	S_Shore	ADORA2A			chr22:24822780-24823015	3		TRUE	TSS1500	726	ADORA2A	uc002zzy.4
cg26609120	chr19	50848114	50848115	0.020084879	0.643087585	0.292970641	Neu	0.337511719	0.386738235	0.334507943	0.020084879	0.035893482	0.643087585	II	NA	NA	NA	NA	NA	NA		OpenSea	NAPSB			chr19:50847965-50848210	3		TRUE	TSS200	108	NAPSB	uc002prw.3
cg26737223	chr17	74488855	74488856	0.033198991	0.725902923	0.295644688	CD4T	0.492403477	0.725902923	0.321146772	0.033198991	0.158101459	0.043114507	II	NA	NA	rs150582835	0.0215	rs150582835	0.0215		OpenSea	RHBDF2;RHBDF2			chr17:74488620-74489535	3		TRUE	5'UTR	8652	RHBDF2	uc002jrq.2
cg26748758	chr11	77792715	77792716	0.272331438	0.721033123	0.544668789	CD8T	0.272331438	0.546111631	0.330230697	0.68319126	0.721033123	0.715114589	II	NA	NA	NA	NA	NA	NA	chr11:77790478-77791101	S_Shore	NDUFC2			chr11:77792585-77792875	3		TRUE	TSS1500	57982	ALG8	uc001oyz.1
cg26870057	chr2	118947242	118947243	0.093695257	0.894445458	0.756882731	Bcell	0.890121897	0.888006702	0.894445458	0.093695257	0.890022658	0.885004412	II	NA	NA	NA	NA	NA	NA	chr2:118943823-118944199	S_Shelf							TRUE	Intergenic	86468	INSIG2	uc002tll.3
cg26877077	chr15	55585235	55585236	0.609709787	0.951156918	0.890717861	Neu	0.950450974	0.946438116	0.94238951	0.944161859	0.951156918	0.609709787	II	NA	NA	NA	NA	NA	NA	chr15:55581772-55582571	S_Shelf							TRUE	Intergenic	3221	RAB27A	uc002acr.3
cg26986871	chr12	10545083	10545084	0.028777504	0.585697774	0.134257373	CD4T	0.028777504	0.585697774	0.034722805	0.096073687	0.030003134	0.030269332	II	rs7954052	0.076736	NA	NA	NA	NA		OpenSea				chr12:10545045-10545570	3		TRUE	Intergenic	592	KLRK1	uc001qyb.3
cg27081745	chr5	67627382	67627383	0.276376287	0.914690809	0.768531349	Mono	0.910296053	0.870193375	0.914690809	0.895740521	0.276376287	0.743891052	II	NA	NA	NA	NA	NA	NA		OpenSea							TRUE	Intergenic	38870	PIK3R1	uc011crb.2
cg27128883	chr8	37438843	37438844	0.665963719	0.979463378	0.914072871	CD4T	0.942830148	0.665963719	0.975694655	0.945117724	0.979463378	0.975367603	I	rs728631	0.085615	NA	NA	NA	NA		OpenSea				chr8:37438760-37439235	3		TRUE	Intergenic	166719	LOC728024	uc010lvx.2
cg27185510	chr7	95811907	95811908	0.341238944	0.918255531	0.763609849	CD4T	0.690844168	0.341238944	0.908971784	0.808254904	0.918255531	0.914093765	II	NA	NA	NA	NA	NA	NA		OpenSea	SLC25A13;SLC25A13;SLC25A13			chr7:95811685-95811995	3		TRUE	Body	37159	MIR591	uc022aho.1
cg27276522	chr12	68049525	68049526	0.607941503	0.924896868	0.837293398	CD8T	0.607941503	0.823311771	0.834118753	0.924896868	0.924383471	0.909108019	II	NA	NA	NA	NA	NA	NA		OpenSea	DYRK2;DYRK2						TRUE	Body	7012	DYRK2	uc001str.4
cg27304328	chr1	160519425	160519426	0.055078399	0.911820055	0.744179767	Bcell	0.911820055	0.911005562	0.900656413	0.055078399	0.863320233	0.823197939	II	NA	NA	NA	NA	NA	NA		OpenSea	CD84			chr1:160519205-160519435	3		TRUE	Body	26372	SLAMF6	uc001fwd.2
cg27405128	chr15	58540402	58540403	0.22783782	0.950738058	0.786573068	Mono	0.950738058	0.945200825	0.9215884	0.946905967	0.22783782	0.727167337	II	NA	NA	rs74796208	0.04344	NA	NA		OpenSea				chr15:58540160-58540790	3		TRUE	Intergenic	31058	ALDH1A2	uc010ugw.2
cg27437304	chr11	129992368	129992369	0.188952531	0.854174475	0.49611038	NK	0.613456873	0.387846222	0.854174475	0.448747363	0.188952531	0.483484816	II	NA	NA	NA	NA	NA	NA	chr11:129993524-129993797	N_Shore	APLP2;APLP2;APLP2;APLP2;APLP2;APLP2	low-CpG:129497349-129497587		chr11:129992000-129992495	3		TRUE	Body	13043	APLP2	uc001qfv.3
cg27443224	chr9	34710135	34710136	0.152700164	0.826889075	0.676800545	Mono	0.825370446	0.826889075	0.753403661	0.677788253	0.152700164	0.82465167	II	NA	NA	NA	NA	NA	NA		OpenSea	CCL21;CCL21			chr9:34709925-34710355	3	TRUE	TRUE	1stExon	27	CCL21	uc003zvo.4
cg27481559	chr2	87037038	87037039	0.084919668	0.392468773	0.298627702	CD8T	0.084919668	0.341941873	0.321134445	0.392468773	0.330396398	0.320905056	II	NA	NA	NA	NA	NA	NA	chr2:87036600-87037001	S_Shore			chr2:87036674-87036674	chr2:87036485-87037235	3		TRUE	Intergenic	51908	ANAPC1P1	uc010fgu.1
cg27485845	chr8	41365362	41365363	0.063217722	0.78729578	0.289414151	CD4T	0.322665508	0.78729578	0.080582896	0.159049317	0.063217722	0.323673681	II	NA	NA	rs62507801	0.0215	rs62507801	0.0215		OpenSea	GOLGA7;GOLGA7			chr8:41365200-41365495	3		TRUE	3'UTR	17188	GOLGA7	uc003xnw.3
cg27510066	chr8	19536244	19536245	0.081265178	0.92910075	0.770939051	Neu	0.905402803	0.920358909	0.92910075	0.919119992	0.870386674	0.081265178	II	NA	NA	NA	NA	NA	NA		OpenSea	CSGALNACT1;CSGALNACT1						TRUE	Body	138672	INTS10	uc003wzj.3
